# Supplementary material for: Bis[1,3-bis­(1-benzyl-1H-benzimidazol-2-yl)-2-oxapropane]zinc(II) dipicrate dimethyl­formamide disolvate
Source: Acta Crystallogr Sect E Struct Rep Online. 2009 Jun 17;65(Pt 7):m786. doi: 10.1107/S1600536809022296 (PMC2969297; doi:10.1107/S1600536809022296)
Supplement: Supplementary file 2 [file e-65-0m786-Isup2.hkl]

# 
# h,k,l, Fc-squared, Fo-squared, sigma(Fo-squared) and status flag 
# 
data_I
_shelx_title ' G0557 in P2(1)/c' 
_shelx_refln_list_code          4 
_shelx_F_calc_maximum      601.09 
_exptl_crystal_F_000      3296.00 
_reflns_d_resolution_high  0.7700 
 
loop_ 
 _symmetry_equiv_pos_as_xyz 
 'x, y, z' 
 '-x, y+1/2, -z+1/2' 
 '-x, -y, -z' 
 'x, -y-1/2, z-1/2' 
 
_cell_length_a    13.3235 
_cell_length_b    18.1630 
_cell_length_c    30.0144 
_cell_angle_alpha  90.000 
_cell_angle_beta   97.267 
_cell_angle_gamma  90.000 
 
_shelx_F_squared_multiplier     1.000 
 
loop_ 
 _refln_index_h 
 _refln_index_k 
 _refln_index_l 
 _refln_F_squared_calc 
 _refln_F_squared_meas 
 _refln_F_squared_sigma 
 _refln_observed_status 
   2   0   0    23733.41    20745.97    138.98 o 
   3   0   0       55.99      409.09    191.61 o 
   4   0   0     5154.34     4798.15     54.45 o 
   5   0   0      611.15      725.89     24.00 o 
   6   0   0       37.59       53.59     18.05 o 
   7   0   0     7273.58     6825.12     91.74 o 
   8   0   0     1349.13     1396.10     38.88 o 
   9   0   0      352.36      495.87     39.53 o 
  10   0   0      554.41      611.58     40.58 o 
  11   0   0     3689.59     3657.38    177.52 o 
  12   0   0        9.76       34.29     35.67 o 
  13   0   0     1242.30     1416.83     79.16 o 
  14   0   0     4337.94     4748.16    184.16 o 
  15   0   0      227.08      235.54    192.12 o 
  16   0   0        5.08       12.26     73.57 o 
  17   0   0     1147.16     1190.54    713.95 o 
   2   1   0    20154.01    18913.89     76.07 o 
   3   1   0    24570.15    23061.37    109.00 o 
   4   1   0     4542.60     3875.06     32.05 o 
   5   1   0     4996.65     4835.90     37.53 o 
   6   1   0       85.80      138.13     16.55 o 
   7   1   0     2684.14     2684.38     34.19 o 
   8   1   0     4240.38     4397.40     43.94 o 
   9   1   0      777.65      921.29     28.68 o 
  10   1   0      439.05      562.37     40.91 o 
  11   1   0      376.59      515.52     32.01 o 
  12   1   0      444.23      429.39     39.96 o 
  13   1   0        3.76       -3.66     27.05 o 
  14   1   0        1.06      -33.37     36.13 o 
  15   1   0      634.43      333.80    159.17 o 
  16   1   0      318.35      119.35     97.50 o 
  17   1   0       19.97        6.64     39.32 o 
   2   2   0      954.28      882.81     10.06 o 
   3   2   0    14686.17    13987.99     64.50 o 
   4   2   0     6827.70     6255.69     38.37 o 
   5   2   0     2295.10     1993.12     24.60 o 
   6   2   0    13321.97    13423.62     87.54 o 
   7   2   0    18120.28    17616.05    112.45 o 
   8   2   0     1122.31     1128.09     30.55 o 
   9   2   0        1.43       30.49     18.51 o 
  10   2   0     6154.50     6382.76     64.28 o 
  11   2   0     2813.38     2875.39     54.29 o 
  12   2   0     3172.77     3261.28     67.78 o 
  13   2   0      964.06     1042.43     54.75 o 
  14   2   0      774.48      780.76     62.09 o 
  15   2   0      493.36      385.73    152.13 o 
  16   2   0        1.38        4.05     39.81 o 
  17   2   0        6.00       -2.06     64.21 o 
   1   3   0     9673.51     8678.41     92.54 o 
   2   3   0       23.15       37.20      7.98 o 
   3   3   0    17605.13    16858.19     77.74 o 
   4   3   0      468.62      447.86     13.07 o 
   5   3   0     1641.57     1567.38     20.63 o 
   6   3   0    16770.81    16546.21     96.97 o 
   7   3   0      294.11      359.11     21.79 o 
   8   3   0     1729.96     1921.00     33.54 o 
   9   3   0      128.49      147.75     25.18 o 
  10   3   0     1213.44     1335.46     51.83 o 
  11   3   0      132.44      216.16     29.45 o 
  12   3   0       79.13      102.61     32.61 o 
  13   3   0       44.46       34.69     27.58 o 
  14   3   0      151.01       91.26     62.22 o 
  15   3   0       13.98       12.85     34.81 o 
  16   3   0      176.59       40.04     51.23 o 
  17   3   0      123.93       49.14     49.01 o 
   0   4   0     9580.53     8735.92     75.09 o 
   1   4   0    79746.30    82097.24    426.28 o 
   2   4   0    51862.43    51093.48    238.52 o 
   3   4   0      153.12      129.41     10.12 o 
   4   4   0     6688.82     5924.85     36.72 o 
   5   4   0     1930.31     2074.44     24.33 o 
   6   4   0      743.75      674.21     21.47 o 
   7   4   0     5912.17     5275.79     47.53 o 
   8   4   0     1941.72     2042.28     34.38 o 
   9   4   0      288.33      325.94     27.31 o 
  10   4   0     3017.78     3263.75     56.82 o 
  11   4   0     6488.53     6718.34     77.78 o 
  12   4   0     6301.18     7016.26     80.47 o 
  13   4   0      134.40      122.58     43.21 o 
  14   4   0     1491.00     1578.56     55.27 o 
  15   4   0       99.41       10.19     51.84 o 
  16   4   0      101.57       49.07     41.59 o 
   1   5   0     8295.79     7322.52     62.35 o 
   2   5   0    12715.35    12096.22    153.59 o 
   3   5   0     7072.57     6683.13     55.29 o 
   4   5   0     2408.26     2182.16     29.30 o 
   5   5   0     6739.49     6502.22     44.64 o 
   6   5   0      143.76      131.24     16.34 o 
   7   5   0     2405.68     2925.24     33.37 o 
   8   5   0      148.75      154.17     21.47 o 
   9   5   0      398.70      467.88     28.03 o 
  10   5   0     4581.68     4841.14     63.84 o 
  11   5   0       31.26       41.24     24.59 o 
  12   5   0     3160.97     3371.15     63.61 o 
  13   5   0      510.85      536.76     38.71 o 
  14   5   0        4.77       35.96     39.83 o 
  15   5   0       56.33       46.45     33.99 o 
  16   5   0       16.54       38.31     43.79 o 
   0   6   0     6453.01     5123.68    153.59 o 
   1   6   0    20003.55    19717.23    130.68 o 
   2   6   0       23.54       67.10     15.78 o 
   3   6   0    15200.49    14367.62     79.84 o 
   4   6   0      203.25      237.39     13.43 o 
   5   6   0     1173.40     1048.82     23.92 o 
   6   6   0     5041.30     5397.68     44.89 o 
   7   6   0    11384.49    11351.47     75.27 o 
   8   6   0     3060.24     3179.85     40.67 o 
   9   6   0       28.02       29.63     19.29 o 
  10   6   0     1022.39     1073.08     37.60 o 
  11   6   0       41.45       17.09     25.40 o 
  12   6   0      196.58      192.16     34.64 o 
  13   6   0      302.24      259.97     41.30 o 
  14   6   0     1294.51     1460.36     51.48 o 
  15   6   0      700.05      675.07    107.57 o 
  16   6   0      122.68       80.74     39.29 o 
   1   7   0     1095.75     1149.32     26.62 o 
   2   7   0     7823.70     7301.53     47.28 o 
   3   7   0     2881.23     2880.75     32.19 o 
   4   7   0     5644.84     5766.38     56.80 o 
   5   7   0     7758.67     7781.05     52.00 o 
   6   7   0     2923.50     2808.85     31.22 o 
   7   7   0      124.83      122.90     17.57 o 
   8   7   0     1261.38     1422.73     32.12 o 
   9   7   0     1181.37     1134.63     36.59 o 
  10   7   0       76.55       72.64     24.87 o 
  11   7   0      600.49      582.17     34.78 o 
  12   7   0     1239.99     1231.72     49.75 o 
  13   7   0     1211.74     1200.98     49.09 o 
  14   7   0       12.03       35.54     30.47 o 
  15   7   0        9.86      -13.02     30.22 o 
  16   7   0      103.82       99.75     52.38 o 
   0   8   0    21659.52    20885.94    177.61 o 
   1   8   0     6970.01     6415.13     59.31 o 
   2   8   0     6846.99     7201.43     56.14 o 
   3   8   0    21110.46    20145.82    129.29 o 
   4   8   0      938.75      750.30     20.42 o 
   5   8   0      948.96      947.88     28.09 o 
   6   8   0     4776.95     5153.25     46.34 o 
   7   8   0     5498.61     5512.33     51.59 o 
   8   8   0     1534.36     1671.89     38.12 o 
   9   8   0       43.71       32.51     18.83 o 
  10   8   0     1411.10     1567.51     44.33 o 
  11   8   0     4566.23     4605.76     64.67 o 
  12   8   0      284.83      267.28     35.72 o 
  13   8   0      174.55      172.85     36.17 o 
  14   8   0      520.26      437.05     51.95 o 
  15   8   0      363.87      344.90     49.89 o 
  16   8   0        0.86      -35.58     38.16 o 
   1   9   0      182.36      208.43     26.22 o 
   2   9   0     5564.02     5307.17     50.32 o 
   3   9   0     2337.31     2697.80     31.65 o 
   4   9   0    12573.65    13295.02    130.43 o 
   5   9   0      174.63      198.53     20.90 o 
   6   9   0       31.03       37.72     18.99 o 
   7   9   0      256.14      267.62     22.08 o 
   8   9   0     1390.03     1412.83     32.93 o 
   9   9   0      111.69      136.78     22.66 o 
  10   9   0      254.63      247.94     36.34 o 
  11   9   0       85.56       97.29     29.67 o 
  12   9   0     2394.22     2517.96     58.11 o 
  13   9   0      138.17      168.41     39.47 o 
  14   9   0       82.48       79.43     39.35 o 
  15   9   0      253.22      171.16     41.54 o 
   0  10   0    10863.44    10191.50    107.88 o 
   1  10   0     4251.99     4518.60     64.08 o 
   2  10   0      580.84      577.15     33.53 o 
   3  10   0    13026.33    12166.81     83.91 o 
   4  10   0     1772.94     1641.39     28.88 o 
   5  10   0      783.54      800.84     28.49 o 
   6  10   0       59.13       56.86     18.40 o 
   7  10   0     1745.47     1770.33     42.40 o 
   8  10   0     1354.48     1459.62     33.47 o 
   9  10   0        8.51       20.89     19.33 o 
  10  10   0     2848.19     2885.34     49.56 o 
  11  10   0      932.35     1106.79     54.56 o 
  12  10   0      191.72      266.12     34.56 o 
  13  10   0      393.23      397.49     41.22 o 
  14  10   0      327.32      258.24     57.46 o 
  15  10   0      761.07      581.14    136.66 o 
   1  11   0       11.81       17.10     19.72 o 
   2  11   0     4845.77     4830.52     53.22 o 
   3  11   0     6554.26     6801.76     58.05 o 
   4  11   0     4417.04     4385.50     51.31 o 
   5  11   0        9.35       16.68     18.27 o 
   6  11   0      424.62      466.85     29.42 o 
   7  11   0      181.93      203.29     26.58 o 
   8  11   0     4984.84     5126.92     65.71 o 
   9  11   0      936.75     1024.22     38.81 o 
  10  11   0      263.34      269.82     33.07 o 
  11  11   0        1.02       11.86     26.95 o 
  12  11   0        3.84        0.95     23.31 o 
  13  11   0      470.07      372.37     77.94 o 
  14  11   0      104.27       68.42     34.71 o 
  15  11   0        8.80       -2.21     28.27 o 
   0  12   0      563.29      464.03     52.13 o 
   1  12   0      364.50      387.33     28.91 o 
   2  12   0      664.25      609.28     26.55 o 
   3  12   0      136.70      129.68     21.69 o 
   4  12   0     3428.64     3281.05     46.48 o 
   5  12   0      332.54      381.50     23.34 o 
   6  12   0      179.33      160.93     26.61 o 
   7  12   0     5080.38     5050.59     82.50 o 
   8  12   0       22.91       10.55     20.28 o 
   9  12   0      410.37      397.12     33.56 o 
  10  12   0      573.64      564.53     38.72 o 
  11  12   0      205.74      247.85     47.87 o 
  12  12   0      301.92      268.08     42.72 o 
  13  12   0      238.43      139.33     37.26 o 
  14  12   0     1425.32     1320.21     89.69 o 
   1  13   0       88.28       96.71     26.03 o 
   2  13   0     3957.64     4033.92     51.64 o 
   3  13   0      753.10      677.59     26.56 o 
   4  13   0     2506.10     2620.35     41.41 o 
   5  13   0       13.10        7.65     16.95 o 
   6  13   0      661.05      663.74     32.48 o 
   7  13   0     1531.19     1614.40     48.42 o 
   8  13   0      294.48      300.17     41.30 o 
   9  13   0      109.93      104.35     35.24 o 
  10  13   0      189.24      190.49     33.82 o 
  11  13   0       96.74       89.23     32.86 o 
  12  13   0      128.12       78.96     39.88 o 
  13  13   0        6.99       14.90     41.90 o 
  14  13   0       43.84        1.87     52.80 o 
   0  14   0     3665.13     3388.96    106.42 o 
   1  14   0      992.51     1056.16     38.61 o 
   2  14   0     1854.12     1911.37     43.99 o 
   3  14   0     1740.26     1745.48     36.09 o 
   4  14   0     3399.44     3509.65     49.32 o 
   5  14   0       19.06       14.16     20.21 o 
   6  14   0     1487.79     1584.85     38.34 o 
   7  14   0     3997.81     4191.58     60.69 o 
   8  14   0     2275.61     2362.92     64.68 o 
   9  14   0      112.73      117.99     33.56 o 
  10  14   0        6.05       43.53     43.23 o 
  11  14   0       37.42       55.61     32.65 o 
  12  14   0       71.04       20.55     34.62 o 
  13  14   0        0.40       58.35     71.84 o 
   1  15   0     1536.71     1599.29     52.18 o 
   2  15   0     4300.12     4009.83    137.72 o 
   3  15   0     2748.46     2748.42     44.89 o 
   4  15   0      123.77      131.58     31.64 o 
   5  15   0     4076.94     4176.60     59.08 o 
   6  15   0      216.73      167.80     26.36 o 
   7  15   0      118.45      121.85     30.41 o 
   8  15   0     2224.95     2173.59     52.41 o 
   9  15   0     7555.79     7437.33    215.15 o 
  10  15   0     2440.08     2316.53    121.75 o 
  11  15   0       11.86       22.03     40.86 o 
  12  15   0     1152.00     1493.93    128.65 o 
  13  15   0      624.68      446.27    182.43 o 
   0  16   0       44.74        0.00     37.81 o 
   1  16   0     5992.94     5951.13     83.68 o 
   2  16   0     3607.72     3399.80     60.69 o 
   3  16   0      491.04      486.31     32.73 o 
   4  16   0     1706.98     1773.18     45.24 o 
   5  16   0     1268.71     1234.02     42.06 o 
   6  16   0       32.93       40.75     25.22 o 
   7  16   0      211.46      165.15     29.99 o 
   8  16   0      110.65       97.66     33.56 o 
   9  16   0      151.22      113.68     36.57 o 
  10  16   0      234.77      202.93     37.54 o 
  11  16   0      102.71       77.26     31.24 o 
  12  16   0       20.16       10.74     84.47 o 
   1  17   0      983.23     1087.29     55.35 o 
   2  17   0     1143.84     1190.16     45.48 o 
   3  17   0      131.86      131.59     27.51 o 
   4  17   0        1.78       -3.34     18.90 o 
   5  17   0     3231.31     3360.31     59.39 o 
   6  17   0      346.78      379.27     39.93 o 
   7  17   0        7.24       41.57     28.25 o 
   8  17   0      487.74      441.44     39.59 o 
   9  17   0     3979.72     3793.61    127.49 o 
  10  17   0     1142.44     1079.85     73.04 o 
  11  17   0      101.14      110.31     64.44 o 
   0  18   0     1620.09     1625.51    157.44 o 
   1  18   0      370.59      379.86     44.73 o 
   2  18   0      281.70      295.76     35.16 o 
   3  18   0     1016.44      983.36     40.14 o 
   4  18   0      560.01      592.98     37.09 o 
   5  18   0      794.96      804.88     51.15 o 
   6  18   0      406.83      347.36     41.35 o 
   7  18   0     2010.10     2145.02     72.29 o 
   8  18   0        3.80        3.19     28.88 o 
   9  18   0      439.04      311.85     42.04 o 
  10  18   0       60.03      153.69     68.17 o 
  11  18   0       68.95       91.02     65.52 o 
   1  19   0      172.01      145.83     43.75 o 
   2  19   0      655.11      638.82     43.17 o 
   3  19   0     2635.54     2651.57     69.65 o 
   4  19   0      448.36      508.14     41.45 o 
   5  19   0      830.33      865.85     47.23 o 
   6  19   0      195.91      149.35     35.95 o 
   7  19   0        0.51       -7.27     21.33 o 
   8  19   0        6.69      -13.44     32.14 o 
   9  19   0     1047.10     1211.21     85.64 o 
  10  19   0     1184.25     1250.46     91.60 o 
   0  20   0        9.28        4.46     33.59 o 
   1  20   0       19.76       39.74     36.30 o 
   2  20   0       44.78       -0.63     27.53 o 
   3  20   0      617.60      517.50     48.32 o 
   4  20   0      242.27      226.24     35.75 o 
   5  20   0      142.55      144.38     33.97 o 
   6  20   0       56.28       69.78     35.93 o 
   7  20   0      584.39      432.97    105.40 o 
   8  20   0        0.32        1.26     31.46 o 
   9  20   0       80.89      129.35    108.47 o 
   1  21   0      339.36      338.12     44.10 o 
   2  21   0       56.65       75.78     42.11 o 
   3  21   0     2282.66     2458.36     66.00 o 
   4  21   0      103.85       92.58     46.29 o 
   5  21   0     1126.52     1161.11     57.72 o 
   6  21   0     1148.17     1136.02     50.32 o 
   7  21   0        0.41        6.15     28.93 o 
   0  22   0     1010.10     1038.46    123.67 o 
   1  22   0      141.23      174.59     58.76 o 
   2  22   0       23.08       35.60     43.24 o 
   3  22   0       68.52       23.93     47.59 o 
   4  22   0       74.30       80.03     44.72 o 
   5  22   0      292.58      272.13     59.06 o 
   6  22   0      112.45      113.03     41.32 o 
   1  23   0      582.92      347.68    268.27 o 
   2  23   0      200.30      135.92     63.34 o 
   3  23   0      229.92      136.27    132.85 o 
 -17   1   1        5.37       -6.65     37.90 o 
 -16   1   1      760.47        4.09     73.59 o 
 -15   1   1      636.28      642.91    448.15 o 
 -14   1   1       93.38       98.07     45.07 o 
 -13   1   1      171.62      193.44     40.30 o 
 -12   1   1      562.18      706.70     37.48 o 
 -11   1   1        2.04       11.25     21.77 o 
 -10   1   1     9853.03    10609.99     90.67 o 
  -9   1   1       21.21       34.15     18.96 o 
  -8   1   1     3260.83     3333.72     41.67 o 
  -7   1   1     1405.84     1769.27     29.64 o 
  -6   1   1     1657.99     1793.58     32.12 o 
  -5   1   1    52886.89    52626.90    262.95 o 
  -4   1   1     1754.63     1556.04     22.48 o 
  -3   1   1    50186.79    49759.32    232.17 o 
  -2   1   1       30.77       68.13     14.20 o 
   2   1   1    16042.30    14695.32     59.28 o 
   3   1   1     5386.89     4985.33     33.08 o 
   4   1   1     6458.19     6002.78     40.44 o 
   5   1   1       67.49       79.51     12.81 o 
   6   1   1     5362.17     5106.26     43.17 o 
   7   1   1     2458.97     2699.96     32.65 o 
   8   1   1      892.36      857.15     28.92 o 
   9   1   1    11043.63    11046.27     80.70 o 
  10   1   1     1193.92     1254.30     35.17 o 
  11   1   1     1781.88     1898.37     52.97 o 
  12   1   1     2522.61     2773.38     62.00 o 
  13   1   1     1389.12     1602.98     48.42 o 
  14   1   1       97.19       71.60     41.75 o 
  15   1   1       47.59       38.62     37.67 o 
  16   1   1      112.55      -10.97     41.31 o 
  17   1   1       95.40        8.61     37.34 o 
 -17   2   1        0.30        4.90     46.84 o 
 -16   2   1        8.57        9.09     46.48 o 
 -15   2   1        2.24        4.43     31.83 o 
 -14   2   1       29.82       55.47     45.98 o 
 -13   2   1      171.86      132.52     38.71 o 
 -12   2   1       27.19       25.34     26.72 o 
 -11   2   1     2942.10     3059.65     54.09 o 
 -10   2   1     1428.89     1438.72     38.34 o 
  -9   2   1      126.02      173.89     27.42 o 
  -8   2   1       22.66       34.60     19.27 o 
  -7   2   1     2665.21     2860.25     37.72 o 
  -6   2   1     3255.51     3086.52     35.24 o 
  -5   2   1     4151.82     3763.14     35.02 o 
  -4   2   1     9386.27     9543.76     59.57 o 
  -3   2   1     2545.19     2429.25     20.83 o 
  -2   2   1    17423.58    16808.96     69.03 o 
   2   2   1     4167.99     3707.30     21.10 o 
   3   2   1      615.74      454.47     12.47 o 
   4   2   1       21.77       35.57      9.88 o 
   5   2   1     4783.52     4713.34     52.26 o 
   6   2   1     5137.85     5208.09     44.46 o 
   7   2   1     8069.65     8828.16     78.57 o 
   8   2   1      269.05      324.86     20.03 o 
   9   2   1     1648.75     1837.78     33.52 o 
  10   2   1      503.57      559.03     32.48 o 
  11   2   1      810.43      798.73     36.29 o 
  12   2   1       28.87       47.54     27.11 o 
  13   2   1        2.82      -27.59     30.29 o 
  14   2   1     1648.71     1699.25     60.77 o 
  15   2   1       33.85       32.04     34.67 o 
  16   2   1        6.74       16.59     36.92 o 
  17   2   1       41.24       17.48     48.04 o 
 -17   3   1      173.37       90.46     86.59 o 
 -16   3   1      791.34     1094.29     74.66 o 
 -15   3   1      139.35       31.00     45.78 o 
 -14   3   1      822.07      710.21    120.01 o 
 -13   3   1      247.89      308.75     48.45 o 
 -12   3   1     5496.24     6125.25     72.28 o 
 -11   3   1      349.04      404.90     33.58 o 
 -10   3   1     2666.98     2919.58     52.06 o 
  -9   3   1     4673.31     4876.49     54.33 o 
  -8   3   1     1952.92     2076.01     34.70 o 
  -7   3   1     2124.75     2223.00     32.45 o 
  -6   3   1      447.15      563.77     22.07 o 
  -5   3   1     8886.25     8200.36     66.51 o 
  -4   3   1     5897.22     5669.40     35.90 o 
  -3   3   1      964.77      672.35     13.96 o 
  -2   3   1    14290.72    13556.91     59.33 o 
  -1   3   1     4949.60     4604.31     24.58 o 
   0   3   1     8803.75     8261.47     43.19 o 
   1   3   1     5769.55     5161.45     40.58 o 
   2   3   1    74625.84    75999.98    314.80 o 
   3   3   1      522.12      478.42     12.83 o 
   4   3   1     4163.67     3672.81     26.49 o 
   5   3   1    15911.73    15048.31     79.48 o 
   6   3   1     5351.67     6001.30     43.04 o 
   7   3   1       88.97      156.58     17.02 o 
   8   3   1     4573.97     4665.60     51.83 o 
   9   3   1     8402.44     8770.59     96.80 o 
  10   3   1      134.46      164.52     23.52 o 
  11   3   1       94.22       98.90     29.06 o 
  12   3   1      696.72      892.11     40.67 o 
  13   3   1     1912.80     2255.32     66.06 o 
  14   3   1      824.38     1090.91     66.14 o 
  15   3   1      112.55       -1.62     39.20 o 
  16   3   1      264.37      165.98     93.85 o 
 -16   4   1      387.91      190.11    136.01 o 
 -15   4   1        1.44       28.42     42.33 o 
 -14   4   1       59.15       38.89     45.13 o 
 -13   4   1      110.82      150.82     35.38 o 
 -12   4   1       10.68      -21.98     26.97 o 
 -11   4   1      752.32      831.44     38.68 o 
 -10   4   1      287.59      322.46     29.24 o 
  -9   4   1       52.44       62.94     22.16 o 
  -8   4   1      530.66      480.52     24.65 o 
  -7   4   1     6947.77     7106.69     59.82 o 
  -6   4   1     9682.09     9851.99     66.34 o 
  -5   4   1     1759.47     1636.12     22.51 o 
  -4   4   1     1400.69     1527.84     18.96 o 
  -3   4   1      416.24      565.79     24.38 o 
  -2   4   1      330.11      339.21     10.28 o 
  -1   4   1     1151.99      974.39     20.07 o 
   0   4   1    75294.73    75956.59    389.01 o 
   1   4   1    27458.66    25888.58    134.33 o 
   2   4   1    14640.78    14229.75     73.34 o 
   3   4   1    59832.54    60785.90    262.44 o 
   4   4   1    11673.30    10721.21     58.21 o 
   5   4   1     3182.84     3073.98     28.02 o 
   6   4   1     2161.07     2059.09     28.25 o 
   7   4   1     3070.75     2874.70     36.09 o 
   8   4   1     1483.30     1494.05     38.84 o 
   9   4   1      903.54      996.85     32.11 o 
  10   4   1      592.43      591.83     34.22 o 
  11   4   1      177.21      198.32     29.42 o 
  12   4   1       30.82       19.54     29.60 o 
  13   4   1       41.04       30.17     28.93 o 
  14   4   1     2328.53     2467.84     74.24 o 
  15   4   1        4.44        7.00     28.50 o 
  16   4   1      561.93      364.01    118.63 o 
 -16   5   1       37.35       15.06     42.77 o 
 -15   5   1       19.99       14.69     32.28 o 
 -14   5   1      176.37      160.34     38.60 o 
 -13   5   1      168.96      183.22     43.03 o 
 -12   5   1      244.52      159.06     34.57 o 
 -11   5   1       28.05       37.86     26.57 o 
 -10   5   1      628.80      674.62     35.28 o 
  -9   5   1     1625.05     1758.59     43.20 o 
  -8   5   1     3232.95     3633.41     49.15 o 
  -7   5   1     1836.61     2170.32     32.99 o 
  -6   5   1     1920.50     1987.51     27.61 o 
  -5   5   1    12955.25    11900.23     68.16 o 
  -4   5   1     5074.99     5291.38     36.09 o 
  -3   5   1        9.93       26.23      9.18 o 
  -2   5   1    62047.95    61152.84    289.42 o 
  -1   5   1    52775.92    54754.37    286.23 o 
   0   5   1    61581.63    61938.64    323.61 o 
   1   5   1    12809.48    11914.68     80.97 o 
   2   5   1    11475.58    10230.04     59.74 o 
   3   5   1     4951.95     5046.86     31.60 o 
   4   5   1       14.95        7.58      8.01 o 
   5   5   1     9845.08     9665.99     59.29 o 
   6   5   1     1536.87     1413.69     22.28 o 
   7   5   1     2277.75     2475.37     33.99 o 
   8   5   1      600.52      671.34     25.27 o 
   9   5   1     1789.69     1683.22     35.34 o 
  10   5   1       39.93       36.64     26.46 o 
  11   5   1     1458.61     1570.99     45.86 o 
  12   5   1     4210.63     4809.55     64.17 o 
  13   5   1     1606.05     1697.33     67.04 o 
  14   5   1      601.06      578.84     54.43 o 
  15   5   1       86.89       47.11     37.37 o 
  16   5   1      469.48      303.63     99.32 o 
 -16   6   1       22.98       23.39     38.97 o 
 -15   6   1       22.72      -11.81     35.15 o 
 -14   6   1       39.41        6.92     32.34 o 
 -13   6   1       26.32       -2.60     35.72 o 
 -12   6   1     2553.68     2647.84     60.63 o 
 -11   6   1      712.56      734.42     40.41 o 
 -10   6   1      651.49      722.84     33.80 o 
  -9   6   1        5.85       22.00     18.98 o 
  -8   6   1      157.46      226.62     24.00 o 
  -7   6   1      848.11     1074.35     25.18 o 
  -6   6   1     2142.08     2141.07     27.31 o 
  -5   6   1      769.35      723.50     19.00 o 
  -4   6   1     7047.05     6900.44     44.61 o 
  -3   6   1      461.52      413.95     16.62 o 
  -2   6   1    22681.84    21412.64    122.16 o 
  -1   6   1    40354.38    38219.71    584.17 o 
   0   6   1    70978.55    73700.61    398.83 o 
   1   6   1    19268.75    18594.90    123.64 o 
   2   6   1    43828.64    43939.83    214.31 o 
   3   6   1      500.25      537.21     18.53 o 
   4   6   1    24733.80    25736.10    126.92 o 
   5   6   1      150.50      126.85     13.68 o 
   6   6   1      900.19      937.77     20.44 o 
   7   6   1      568.97      659.68     25.98 o 
   8   6   1      828.42      840.55     27.03 o 
   9   6   1      241.38      323.26     25.89 o 
  10   6   1       53.73       55.65     23.06 o 
  11   6   1     1232.90     1323.82     40.65 o 
  12   6   1       20.42       47.86     30.07 o 
  13   6   1      157.16      100.31     31.64 o 
  14   6   1        8.86      -26.90     30.21 o 
  15   6   1      825.48      536.18    139.79 o 
  16   6   1        3.69      -22.62     37.89 o 
 -16   7   1       74.49       55.71     40.64 o 
 -15   7   1      127.34      117.23     39.06 o 
 -14   7   1        1.35      -37.76     37.76 o 
 -13   7   1      253.50      247.17     39.47 o 
 -12   7   1      418.72      478.11     39.79 o 
 -11   7   1      130.75      177.65     30.83 o 
 -10   7   1     1421.65     1322.61     39.35 o 
  -9   7   1     3911.85     3889.88     54.86 o 
  -8   7   1     1887.87     2016.96     35.50 o 
  -7   7   1      179.65      172.80     20.79 o 
  -6   7   1       58.63       49.19     14.57 o 
  -5   7   1       19.88       36.11     12.49 o 
  -4   7   1     3697.92     3443.86     37.99 o 
  -3   7   1     2136.99     1928.04     24.65 o 
  -2   7   1     4514.04     4234.52     37.47 o 
  -1   7   1       85.07       69.20     14.50 o 
   0   7   1     2705.63     2525.67     27.55 o 
   1   7   1     9600.85    10304.54     78.71 o 
   2   7   1    23493.03    21325.25    111.01 o 
   3   7   1        6.55       26.18     12.72 o 
   4   7   1      520.75      629.63     18.31 o 
   5   7   1     7121.37     6538.26     45.03 o 
   6   7   1     1512.63     1459.25     23.82 o 
   7   7   1     1331.17     1303.04     25.64 o 
   8   7   1       25.96       45.84     16.98 o 
   9   7   1     1654.17     1704.71     36.69 o 
  10   7   1      883.50      877.31     37.48 o 
  11   7   1        3.48       23.01     22.64 o 
  12   7   1      571.04      585.57     39.46 o 
  13   7   1      832.35     1102.82     44.03 o 
  14   7   1      100.11       59.59     38.69 o 
  15   7   1      880.24      822.25     54.15 o 
  16   7   1      120.68      107.75     39.73 o 
 -16   8   1      340.62      271.27     48.23 o 
 -15   8   1      604.19      419.56     96.13 o 
 -14   8   1      438.13      367.63     68.60 o 
 -13   8   1      372.37      227.19     42.42 o 
 -12   8   1      226.46      284.77     39.58 o 
 -11   8   1      156.53      192.85     33.74 o 
 -10   8   1      701.49      750.64     45.20 o 
  -9   8   1       66.66       68.86     24.79 o 
  -8   8   1     6951.71     7149.73     63.38 o 
  -7   8   1     4618.87     4667.20     44.79 o 
  -6   8   1     1845.80     1973.76     30.36 o 
  -5   8   1     1915.34     2010.01     29.20 o 
  -4   8   1      491.31      433.36     18.07 o 
  -3   8   1     2025.99     2048.52     30.21 o 
  -2   8   1      485.09      525.81     17.78 o 
  -1   8   1     4664.91     5116.73     54.85 o 
   0   8   1    17347.94    16195.67    100.91 o 
   1   8   1    17668.53    16640.76    124.59 o 
   2   8   1     3986.14     4033.53     39.34 o 
   3   8   1      279.91      249.12     15.12 o 
   4   8   1      683.38      770.58     20.65 o 
   5   8   1    11134.40    10962.81     75.08 o 
   6   8   1     5411.03     5245.19     45.71 o 
   7   8   1     8071.13     8239.62     63.27 o 
   8   8   1     2104.07     2130.07     36.51 o 
   9   8   1        9.72        8.43     20.16 o 
  10   8   1       83.86       78.97     27.79 o 
  11   8   1      226.10      223.52     32.13 o 
  12   8   1      535.05      585.83     44.69 o 
  13   8   1     1022.99     1007.19     51.09 o 
  14   8   1     1566.87     1495.31     57.19 o 
  15   8   1      181.07      133.23     38.53 o 
  16   8   1        6.57       11.71     33.55 o 
 -15   9   1      763.59      729.65    146.88 o 
 -14   9   1       59.90       42.22     35.20 o 
 -13   9   1      607.99      720.64    104.95 o 
 -12   9   1      166.95      145.76     32.84 o 
 -11   9   1      169.94      132.36     29.51 o 
 -10   9   1       50.57       63.61     29.69 o 
  -9   9   1     3171.07     3249.12     45.49 o 
  -8   9   1     3601.14     3803.28     50.17 o 
  -7   9   1      108.81       93.49     20.82 o 
  -6   9   1      487.38      500.32     25.46 o 
  -5   9   1     1603.29     1473.01     30.30 o 
  -4   9   1      176.53      219.66     22.09 o 
  -3   9   1     8008.85     7785.46     55.22 o 
  -2   9   1    14841.44    14062.59     97.31 o 
  -1   9   1       17.37        4.94     13.54 o 
   0   9   1      800.36      874.95     25.69 o 
   1   9   1      692.50      716.10     24.96 o 
   2   9   1     2976.87     2621.69     36.70 o 
   3   9   1     5083.93     5260.79     42.58 o 
   4   9   1     1496.58     1467.74     29.99 o 
   5   9   1      253.06      252.18     19.40 o 
   6   9   1     4267.50     4041.96     44.98 o 
   7   9   1        0.81        8.24     13.59 o 
   8   9   1     2420.00     2617.91     40.33 o 
   9   9   1     4362.11     4439.21     51.03 o 
  10   9   1     4756.79     4923.10     84.44 o 
  11   9   1       56.58       52.58     25.18 o 
  12   9   1     1128.12     1337.65     45.75 o 
  13   9   1      462.63      527.14     61.71 o 
  14   9   1       91.23       71.31     33.75 o 
  15   9   1     1002.91     1010.77     58.97 o 
 -15  10   1       49.83       39.89     37.09 o 
 -14  10   1     1149.43     1171.98     73.33 o 
 -13  10   1        0.66       14.29     34.03 o 
 -12  10   1     1445.21     1417.25     49.12 o 
 -11  10   1     1211.75     1163.61     43.25 o 
 -10  10   1       87.32      117.37     30.14 o 
  -9  10   1       49.83       73.28     22.64 o 
  -8  10   1      862.58      852.62     29.48 o 
  -7  10   1      777.45      798.26     30.20 o 
  -6  10   1      493.95      487.65     33.24 o 
  -5  10   1      322.72      390.29     28.08 o 
  -4  10   1      844.54     1042.49     33.96 o 
  -3  10   1     4680.73     4676.39     47.15 o 
  -2  10   1      201.25      172.02     30.11 o 
  -1  10   1     1623.63     1605.50     38.07 o 
   0  10   1    11173.63    10636.11     90.73 o 
   1  10   1     6047.95     5614.11     65.30 o 
   2  10   1      198.58      167.20     18.32 o 
   3  10   1     7357.55     7062.52     64.54 o 
   4  10   1     1477.64     1503.82     28.20 o 
   5  10   1        2.57        9.99     16.57 o 
   6  10   1        4.05       23.89     16.58 o 
   7  10   1      988.78      929.72     34.05 o 
   8  10   1      533.48      537.96     32.45 o 
   9  10   1       32.18       44.18     22.78 o 
  10  10   1       27.40       22.75     21.23 o 
  11  10   1     1374.86     1379.10     49.36 o 
  12  10   1      343.01      361.71     35.19 o 
  13  10   1        7.38       -2.48     24.92 o 
  14  10   1      560.09      395.61     74.04 o 
  15  10   1        9.17        2.10     27.05 o 
 -15  11   1       30.07        9.28     37.13 o 
 -14  11   1        5.13        5.15     34.09 o 
 -13  11   1       12.59       38.91     39.15 o 
 -12  11   1      112.00      119.56     36.31 o 
 -11  11   1      107.02      132.50     33.71 o 
 -10  11   1     2217.84     2294.40     45.84 o 
  -9  11   1      636.79      629.33     32.37 o 
  -8  11   1      598.72      654.53     34.11 o 
  -7  11   1      512.25      597.59     29.56 o 
  -6  11   1       46.63       63.20     22.53 o 
  -5  11   1     4988.70     4803.26     59.30 o 
  -4  11   1      185.62      245.03     19.96 o 
  -3  11   1     7976.79     7655.01     59.96 o 
  -2  11   1     2719.00     2640.28     40.86 o 
  -1  11   1        9.26       13.82     17.68 o 
   0  11   1     4442.15     4508.82     62.91 o 
   1  11   1     4040.33     3938.26     53.52 o 
   2  11   1     1131.51      984.25     29.40 o 
   3  11   1     7124.16     6842.15     57.74 o 
   4  11   1     1744.99     1740.89     30.53 o 
   5  11   1     1138.18     1035.22     28.62 o 
   6  11   1      414.71      406.35     34.82 o 
   7  11   1      981.60      991.80     37.18 o 
   8  11   1      165.97      142.34     25.71 o 
   9  11   1     3125.91     3278.23     57.08 o 
  10  11   1      380.27      369.04     29.11 o 
  11  11   1      160.03      126.94     31.85 o 
  12  11   1       75.60      124.45     41.96 o 
  13  11   1      142.16      108.16     37.17 o 
  14  11   1      214.50      117.26     40.17 o 
  15  11   1       62.18       67.03     41.61 o 
 -14  12   1      456.25      305.97     71.17 o 
 -13  12   1        2.45       42.35     31.03 o 
 -12  12   1       60.68       56.02     29.95 o 
 -11  12   1       22.35       10.99     25.73 o 
 -10  12   1      100.32       87.67     30.59 o 
  -9  12   1      639.26      679.25     37.39 o 
  -8  12   1      618.61      775.81     39.22 o 
  -7  12   1     4247.68     4312.84     67.57 o 
  -6  12   1     2497.96     2586.69     56.32 o 
  -5  12   1      705.57      716.84     27.76 o 
  -4  12   1     1538.54     1422.69     30.61 o 
  -3  12   1      652.15      639.33     24.59 o 
  -2  12   1     1165.52     1083.27     30.12 o 
  -1  12   1     2643.27     2525.46     46.63 o 
   0  12   1    12208.10    12090.05    134.00 o 
   1  12   1      759.54      637.72     43.34 o 
   2  12   1      282.39      355.84     23.98 o 
   3  12   1     7877.29     8386.36     66.11 o 
   4  12   1     4824.70     4755.12     48.97 o 
   5  12   1        2.24       -1.95     14.98 o 
   6  12   1     1914.00     1816.17     36.23 o 
   7  12   1     3490.14     3342.14     56.25 o 
   8  12   1      268.82      247.74     28.72 o 
   9  12   1       71.81       87.39     29.64 o 
  10  12   1       53.88       85.35     29.16 o 
  11  12   1      145.41      141.61     33.27 o 
  12  12   1      265.66      198.24     52.94 o 
  13  12   1     1149.68      899.75    138.63 o 
  14  12   1      610.24      391.15    141.53 o 
 -14  13   1      102.02       31.23     40.97 o 
 -13  13   1       57.27       32.95     38.17 o 
 -12  13   1        3.11       -0.63     28.84 o 
 -11  13   1        4.63       15.90     37.05 o 
 -10  13   1      181.36      175.59     37.07 o 
  -9  13   1     1167.61     1142.49     43.03 o 
  -8  13   1        8.36        3.28     26.06 o 
  -7  13   1        7.04       31.39     25.07 o 
  -6  13   1       84.68       96.22     22.41 o 
  -5  13   1      276.15      308.93     29.23 o 
  -4  13   1     2033.78     2050.92     39.38 o 
  -3  13   1      228.11      246.50     22.47 o 
  -2  13   1      705.75      686.41     29.52 o 
  -1  13   1     3843.04     3711.16     51.48 o 
   0  13   1     1714.92     1581.11     61.45 o 
   1  13   1      943.85      867.14     40.84 o 
   2  13   1      530.78      476.75     27.82 o 
   3  13   1        3.82       -6.97     16.10 o 
   4  13   1     1158.90     1229.76     30.86 o 
   5  13   1    11396.96    11517.47     91.67 o 
   6  13   1      644.49      672.30     29.66 o 
   7  13   1      105.15       72.80     24.30 o 
   8  13   1      332.67      321.44     34.07 o 
   9  13   1      958.40      960.17     48.41 o 
  10  13   1       14.08       18.44     27.67 o 
  11  13   1       65.61       32.18     30.68 o 
  12  13   1      227.19      161.66     70.06 o 
  13  13   1      362.42      215.31    107.38 o 
  14  13   1       61.22       30.01     59.94 o 
 -13  14   1       51.74       79.51     47.35 o 
 -12  14   1      947.00      944.47    102.38 o 
 -11  14   1       94.06      139.37     37.36 o 
 -10  14   1       68.69       79.06     34.49 o 
  -9  14   1      918.65     1000.06     55.52 o 
  -8  14   1     3863.47     3929.52     73.09 o 
  -7  14   1      547.62      583.97     35.60 o 
  -6  14   1     2929.56     2962.90     49.51 o 
  -5  14   1     2528.48     2560.05     48.68 o 
  -4  14   1      328.35      372.97     35.55 o 
  -3  14   1     1218.76     1251.97     33.49 o 
  -2  14   1        7.24       24.46     20.22 o 
  -1  14   1     7534.25     7708.42     76.35 o 
   0  14   1     6236.23     6368.01     99.53 o 
   1  14   1     2374.52     2416.20     50.97 o 
   2  14   1     2355.05     2447.03     48.00 o 
   3  14   1      239.53      232.16     23.85 o 
   4  14   1     1273.36     1286.83     37.80 o 
   5  14   1     2325.76     2404.24     49.49 o 
   6  14   1        6.68       -2.57     21.09 o 
   7  14   1       44.93       35.88     22.50 o 
   8  14   1     2808.38     2786.63     52.88 o 
   9  14   1       21.65       26.11     38.07 o 
  10  14   1      494.64      495.00     43.44 o 
  11  14   1      472.41      456.56     43.17 o 
  12  14   1      212.15      166.66     51.71 o 
  13  14   1      482.33      284.91    131.81 o 
 -13  15   1        9.65       80.36     66.32 o 
 -12  15   1      880.31      888.86    101.26 o 
 -11  15   1      115.80      111.89     39.90 o 
 -10  15   1       11.23        9.21     26.47 o 
  -9  15   1      218.83      187.31     38.58 o 
  -8  15   1      118.80      134.76     28.97 o 
  -7  15   1     1294.42     1247.53     40.06 o 
  -6  15   1      108.79      115.79     28.24 o 
  -5  15   1    11277.25    11119.83    101.86 o 
  -4  15   1     1151.82     1188.64     42.13 o 
  -3  15   1      367.29      404.85     34.25 o 
  -2  15   1      955.76      931.24     40.63 o 
  -1  15   1     3472.13     3245.91     65.45 o 
   0  15   1      207.56      255.38     49.56 o 
   1  15   1       21.55       33.76     26.71 o 
   2  15   1     1504.89     1495.04     46.44 o 
   3  15   1     1134.63     1179.95     35.70 o 
   4  15   1      604.63      609.59     33.65 o 
   5  15   1      785.89      811.98     33.80 o 
   6  15   1     1378.38     1315.79     42.16 o 
   7  15   1        7.18       13.49     20.55 o 
   8  15   1     1149.27     1009.78     44.60 o 
   9  15   1      321.23      330.57     32.00 o 
  10  15   1       47.88       66.28     27.56 o 
  11  15   1        1.12       28.78     33.70 o 
  12  15   1        1.82       -9.71     67.91 o 
  13  15   1        8.10       29.58     61.23 o 
 -12  16   1      193.56      217.85    116.21 o 
 -11  16   1      413.83      397.23     49.71 o 
 -10  16   1      544.17      501.36     57.48 o 
  -9  16   1      398.62      386.47     40.35 o 
  -8  16   1     2030.29     2128.58     55.10 o 
  -7  16   1     1952.49     2068.05     51.68 o 
  -6  16   1     1663.27     1646.03     49.19 o 
  -5  16   1      374.18      408.18     33.10 o 
  -4  16   1      454.49      488.79     40.09 o 
  -3  16   1     3226.25     3204.13     50.64 o 
  -2  16   1      338.80      419.11     30.40 o 
  -1  16   1      722.82      738.65     42.23 o 
   0  16   1     3327.61     3270.62     96.09 o 
   1  16   1       77.45      150.83     33.72 o 
   2  16   1     6447.66     6528.10     97.14 o 
   3  16   1     2203.90     2227.12     44.27 o 
   4  16   1     6212.39     6400.43     77.51 o 
   5  16   1      105.35       80.30     25.62 o 
   6  16   1     1425.54     1473.53     49.33 o 
   7  16   1     1507.32     1567.68     52.26 o 
   8  16   1      308.38      303.40     31.75 o 
   9  16   1        0.18      -12.40     22.17 o 
  10  16   1     1380.34     1215.88     82.55 o 
  11  16   1     1625.43     2178.59    125.74 o 
  12  16   1      627.12      898.79    121.04 o 
 -11  17   1      106.39       97.37     37.23 o 
 -10  17   1        4.40       35.37     30.97 o 
  -9  17   1       23.05       15.81     27.18 o 
  -8  17   1      166.49      120.03     34.33 o 
  -7  17   1      447.30      388.03     36.06 o 
  -6  17   1      292.89      304.66     36.06 o 
  -5  17   1     2734.55     2693.86     55.39 o 
  -4  17   1      497.99      446.88     39.77 o 
  -3  17   1       44.96       67.83     26.49 o 
  -2  17   1      428.14      450.43     35.10 o 
  -1  17   1      408.00      534.68     48.24 o 
   0  17   1       92.93       63.43     41.51 o 
   1  17   1       16.98       49.51     40.32 o 
   2  17   1      771.92      768.43     42.68 o 
   3  17   1      650.16      628.35     34.59 o 
   4  17   1      318.36      289.01     36.81 o 
   5  17   1     2709.89     2762.65     55.93 o 
   6  17   1      284.09      274.91     31.71 o 
   7  17   1      123.41       86.58     31.21 o 
   8  17   1       28.61       32.42     23.78 o 
   9  17   1      150.76      102.82     30.52 o 
  10  17   1      194.26       67.89     38.38 o 
  11  17   1       21.21       61.90     66.95 o 
 -11  18   1     1364.77     1534.26    191.77 o 
 -10  18   1       16.35       13.47     31.56 o 
  -9  18   1       23.84       20.46     29.10 o 
  -8  18   1     1505.09     1536.87     72.94 o 
  -7  18   1     1054.83     1197.00     45.94 o 
  -6  18   1       19.89       48.60     33.09 o 
  -5  18   1     1703.98     1897.22     49.04 o 
  -4  18   1     1212.71     1218.76     46.21 o 
  -3  18   1     1112.09     1137.31     41.90 o 
  -2  18   1      117.19      105.87     31.33 o 
  -1  18   1     1987.52     2018.25     73.00 o 
   0  18   1     1874.52     1858.33     81.79 o 
   1  18   1     1303.42     1192.49     53.18 o 
   2  18   1      148.25      149.88     32.58 o 
   3  18   1      311.01      363.13     36.23 o 
   4  18   1     3079.89     3134.10     55.94 o 
   5  18   1     1834.49     1758.38     47.47 o 
   6  18   1      313.09      331.34     37.20 o 
   7  18   1       60.28       89.51     29.34 o 
   8  18   1      912.28      872.36     95.31 o 
   9  18   1      294.73      185.88     54.17 o 
  10  18   1     1319.29     1348.20     91.14 o 
  11  18   1      425.04      423.57     93.59 o 
 -10  19   1       13.67      111.90     90.28 o 
  -9  19   1        7.43      -25.15     27.78 o 
  -8  19   1       97.28       91.90     35.15 o 
  -7  19   1      153.96      144.59     34.12 o 
  -6  19   1     1512.17     1567.31     53.70 o 
  -5  19   1        1.49       -5.95     24.57 o 
  -4  19   1       70.46       57.06     28.92 o 
  -3  19   1     1142.53     1149.42     59.01 o 
  -2  19   1      189.29      152.53     34.44 o 
  -1  19   1     2233.70     2330.19     66.75 o 
   0  19   1      203.12      212.72     37.33 o 
   1  19   1      295.57      286.17     44.68 o 
   2  19   1      248.80      257.41     37.23 o 
   3  19   1        4.74       38.07     32.75 o 
   4  19   1      215.48      192.06     32.45 o 
   5  19   1       15.72       60.00     31.39 o 
   6  19   1      202.52      230.56     35.79 o 
   7  19   1       22.09       22.32     25.47 o 
   8  19   1        0.29       27.01     28.01 o 
   9  19   1      416.94      375.18     76.73 o 
  10  19   1        0.19       24.93     56.90 o 
  -9  20   1      198.00      135.18     81.58 o 
  -8  20   1      868.44      842.10     50.45 o 
  -7  20   1     2210.26     2392.25     66.13 o 
  -6  20   1        6.37       -3.33     29.82 o 
  -5  20   1       48.29       41.37     29.92 o 
  -4  20   1     1827.02     1921.65     56.18 o 
  -3  20   1       19.20       14.65     29.06 o 
  -2  20   1      399.16      396.67     56.58 o 
  -1  20   1      603.63      468.01     94.43 o 
   0  20   1     1082.55     1040.76     52.60 o 
   1  20   1       30.49       28.04     35.72 o 
   2  20   1       34.47        8.31     32.15 o 
   3  20   1     1170.71     1288.27     67.21 o 
   4  20   1     1033.24     1209.71     54.90 o 
   5  20   1      877.10      812.42     67.57 o 
   6  20   1      822.61      722.88     47.99 o 
   7  20   1     1633.41     1691.19     66.55 o 
   8  20   1       67.53       96.25     77.36 o 
   9  20   1       20.44       35.67     58.60 o 
  -7  21   1       13.72       22.71     30.03 o 
  -6  21   1      110.82       54.24     39.30 o 
  -5  21   1        2.90       42.28     36.38 o 
  -4  21   1      173.68      196.58     47.85 o 
  -3  21   1        2.85        1.15     26.82 o 
  -2  21   1      153.06      117.28     38.56 o 
  -1  21   1       69.55       77.05     36.28 o 
   0  21   1      252.63      260.85     47.66 o 
   1  21   1        9.11       60.54     47.53 o 
   2  21   1      457.61      485.13     54.51 o 
   3  21   1       37.33       76.45     48.09 o 
   4  21   1        1.44      -22.62     36.08 o 
   5  21   1        0.77       19.79     41.84 o 
   6  21   1      269.29      211.12     51.57 o 
   7  21   1      165.49       11.89     56.53 o 
  -6  22   1       26.77        5.78     29.37 o 
  -5  22   1       59.34       44.76     49.51 o 
  -4  22   1      900.88      823.59     69.91 o 
  -3  22   1      687.18      451.74    313.76 o 
  -2  22   1      107.52       96.97     48.23 o 
  -1  22   1      231.42      203.34     54.03 o 
   0  22   1     2022.08     2039.62    141.09 o 
   1  22   1      490.18      375.56    136.21 o 
   2  22   1        0.82       16.35     44.80 o 
   3  22   1      901.90      915.04     63.78 o 
   4  22   1       49.65       32.00     43.70 o 
   5  22   1      654.52      584.47    112.95 o 
   6  22   1       14.98       11.05     30.22 o 
  -3  23   1      243.04      189.03     86.96 o 
  -2  23   1       20.55       58.69     48.42 o 
  -1  23   1        0.01       28.64     55.91 o 
   0  23   1       61.81       49.05     85.84 o 
   1  23   1        1.73       -2.14     37.36 o 
   2  23   1       69.44       63.11     47.54 o 
   3  23   1       57.67       44.53     50.95 o 
 -17   0   2     1431.69     1718.31    156.40 o 
 -15   0   2       24.92       15.33     76.64 o 
 -14   0   2     2336.15     2380.42    153.38 o 
 -13   0   2     2294.89     2366.18    137.02 o 
 -12   0   2      829.90      694.26    104.77 o 
 -11   0   2     7091.94     7669.55    151.40 o 
 -10   0   2     7065.79     7325.36    115.75 o 
  -9   0   2     7144.16     6900.33     91.43 o 
  -8   0   2     4906.19     5565.65     70.16 o 
  -7   0   2     2108.25     1745.01     79.79 o 
  -6   0   2       76.06       60.45     23.48 o 
  -5   0   2     5040.86     5529.59    118.98 o 
  -4   0   2    30601.01    31985.81    260.38 o 
  -3   0   2   361305.47   399777.84   4276.20 o 
  -2   0   2    20860.95    19816.59    138.11 o 
   2   0   2     5952.43     5793.95     36.48 o 
   3   0   2    22507.15    22101.09    136.96 o 
   4   0   2      222.97      360.09     16.83 o 
   5   0   2      359.49      344.50     18.72 o 
   6   0   2        5.51       22.99     15.79 o 
   7   0   2    18884.69    18218.50    166.02 o 
   8   0   2       15.56       42.38     27.72 o 
   9   0   2      616.14      639.03     40.49 o 
  10   0   2      361.56      408.54     37.17 o 
  11   0   2     5704.80     5800.02     96.66 o 
  12   0   2     2511.35     2673.86     92.04 o 
  13   0   2      268.66      206.69     47.57 o 
  14   0   2     2408.84     2486.74     83.16 o 
  15   0   2      138.45       87.65     70.51 o 
  16   0   2        4.45       -4.53     45.50 o 
  17   0   2      698.78        2.02     61.13 o 
 -17   1   2       79.49       -7.15     79.71 o 
 -16   1   2      137.16       -4.07     50.22 o 
 -15   1   2      119.05       49.91     42.08 o 
 -14   1   2        4.87       40.45     68.74 o 
 -13   1   2      353.91      458.16     57.40 o 
 -12   1   2       46.23       91.70     31.18 o 
 -11   1   2     1108.12     1132.64     45.67 o 
 -10   1   2      198.51      256.76     30.07 o 
  -9   1   2     1736.74     1701.52     37.10 o 
  -8   1   2    11847.91    12556.98     88.99 o 
  -7   1   2     2176.50     2174.70     34.57 o 
  -6   1   2      602.89      713.19     22.74 o 
  -5   1   2       85.08       82.96     14.00 o 
  -4   1   2    13341.23    13597.26     87.41 o 
  -3   1   2    24937.19    24538.70    132.56 o 
  -2   1   2     4237.60     3850.23     27.72 o 
   2   1   2    20721.71    19532.18     78.82 o 
   3   1   2    19561.74    18773.08     81.83 o 
   4   1   2      880.17      782.30     16.66 o 
   5   1   2     8036.26     7817.04     45.91 o 
   6   1   2       93.83       83.57     12.88 o 
   7   1   2     4381.11     4290.17     39.15 o 
   8   1   2      535.97      537.65     21.76 o 
   9   1   2      273.08      347.05     24.64 o 
  10   1   2     1619.25     1818.80     41.09 o 
  11   1   2      738.38      724.23     32.73 o 
  12   1   2       36.37       27.93     24.14 o 
  13   1   2     3333.31     3760.84     78.12 o 
  14   1   2      115.07       89.97     61.49 o 
  15   1   2      214.62      148.21     57.53 o 
  16   1   2        1.88      -19.12     36.56 o 
  17   1   2       25.35       19.23     39.90 o 
 -17   2   2      364.51        4.74     40.79 o 
 -16   2   2      259.69       34.90     60.38 o 
 -15   2   2      422.22      268.54    215.12 o 
 -14   2   2     2335.24     2570.42     79.23 o 
 -13   2   2      515.44      530.16     50.34 o 
 -12   2   2     2647.89     2682.08     70.02 o 
 -11   2   2     3028.30     3087.19     52.20 o 
 -10   2   2     3254.28     3340.29     51.19 o 
  -9   2   2      181.46      189.77     23.91 o 
  -8   2   2     2380.03     2406.95     41.23 o 
  -7   2   2      101.29       78.20     19.31 o 
  -6   2   2      917.91      784.02     21.58 o 
  -5   2   2    21567.65    20801.79    118.73 o 
  -4   2   2    10819.21    11137.18     63.71 o 
  -3   2   2     2179.45     2071.84     23.30 o 
  -2   2   2    27160.50    25879.89    104.66 o 
   1   2   2     9390.82     8839.10     57.09 o 
   2   2   2    20518.91    18870.83     99.69 o 
   3   2   2      684.53      542.97     12.03 o 
   4   2   2     6664.31     6146.11     39.13 o 
   5   2   2      716.79      730.26     16.37 o 
   6   2   2     2350.57     2045.83     26.59 o 
   7   2   2     6785.05     6338.29     50.72 o 
   8   2   2     1179.20     1251.25     26.19 o 
   9   2   2     1051.75     1134.11     33.37 o 
  10   2   2      617.98      595.85     29.20 o 
  11   2   2     1296.70     1374.55     38.06 o 
  12   2   2      842.89      949.40     54.15 o 
  13   2   2      795.51      744.52     40.41 o 
  14   2   2      554.67      552.41     71.59 o 
  15   2   2     2240.68     2437.64     71.07 o 
  16   2   2        7.03       -9.57     33.93 o 
 -17   3   2       17.09        9.15     61.40 o 
 -16   3   2        7.52      -10.19     48.67 o 
 -15   3   2       25.38       13.62     33.85 o 
 -14   3   2      908.16     1024.00     70.86 o 
 -13   3   2      424.38      545.14     74.88 o 
 -12   3   2       19.08       48.89     30.86 o 
 -11   3   2     1254.58     1290.26     44.54 o 
 -10   3   2     4462.64     4724.14     60.04 o 
  -9   3   2      727.28      752.16     34.28 o 
  -8   3   2      550.58      599.98     28.23 o 
  -7   3   2     1359.76     1422.21     31.31 o 
  -6   3   2      764.68      840.58     25.61 o 
  -5   3   2      138.74       90.12     15.34 o 
  -4   3   2     6763.25     6099.57     39.25 o 
  -3   3   2    33088.80    31809.05    138.22 o 
  -2   3   2      284.96      239.50      8.94 o 
  -1   3   2     8925.97     8062.64     39.27 o 
   0   3   2      283.80      298.66      8.54 o 
   1   3   2    13348.19    12705.88     65.13 o 
   2   3   2    39713.86    39362.60    298.31 o 
   3   3   2      295.87      230.92     11.12 o 
   4   3   2      537.66      551.83     14.21 o 
   5   3   2      703.72      630.55     15.08 o 
   6   3   2    14105.00    15035.37     91.09 o 
   7   3   2     1873.04     1945.42     32.98 o 
   8   3   2     1054.39     1153.23     29.02 o 
   9   3   2     2957.52     3146.09     42.00 o 
  10   3   2      323.19      327.83     26.61 o 
  11   3   2      784.40      724.44     35.49 o 
  12   3   2      936.93      802.52     39.47 o 
  13   3   2      378.26      406.93     40.96 o 
  14   3   2      512.23      539.31     92.93 o 
  15   3   2        0.55       46.75     37.82 o 
  16   3   2        2.60       -5.44     30.73 o 
 -17   4   2      347.15        5.11     72.56 o 
 -16   4   2       25.60       14.53     41.59 o 
 -15   4   2     3301.65     3504.67    104.31 o 
 -14   4   2      901.56      778.02     60.54 o 
 -13   4   2     1970.81     2140.38     60.98 o 
 -12   4   2     2220.95     2270.67     83.91 o 
 -11   4   2     3114.09     3274.67     62.46 o 
 -10   4   2     6729.72     7035.33     85.53 o 
  -9   4   2        0.10      -15.27     20.10 o 
  -8   4   2     4329.30     4528.46     51.33 o 
  -7   4   2    10313.92    10435.84     77.34 o 
  -6   4   2      206.49      283.67     18.01 o 
  -5   4   2      518.44      546.32     16.00 o 
  -4   4   2     1519.58     1455.30     18.86 o 
  -3   4   2    40111.54    37541.23    165.34 o 
  -2   4   2      580.57      500.63     11.14 o 
  -1   4   2    14389.39    12880.79     79.67 o 
   0   4   2   125126.88   133093.09   1446.14 o 
   1   4   2    41780.40    41368.89    211.71 o 
   2   4   2      169.39      144.36     11.28 o 
   3   4   2    11905.21    11542.45     56.22 o 
   4   4   2     5144.66     4681.33     31.66 o 
   5   4   2      379.80      468.70     14.30 o 
   6   4   2     3548.47     3317.18     37.77 o 
   7   4   2    12507.73    12327.43     78.76 o 
   8   4   2     4762.15     4921.29     48.84 o 
   9   4   2       33.66       36.88     19.74 o 
  10   4   2     1101.88     1139.57     32.64 o 
  11   4   2     1845.84     2012.32     41.76 o 
  12   4   2      905.42      944.18     46.21 o 
  13   4   2     1014.78     1080.43     53.16 o 
  14   4   2      296.19      264.15     48.70 o 
  15   4   2      264.59      191.27     72.64 o 
  16   4   2       88.55       36.66     39.94 o 
 -16   5   2      340.80      247.30     92.93 o 
 -15   5   2      281.68      189.90     62.39 o 
 -14   5   2      165.27       95.69     35.12 o 
 -13   5   2      239.21      231.98     44.89 o 
 -12   5   2      236.76      234.56     37.72 o 
 -11   5   2      513.66      572.52     37.44 o 
 -10   5   2      146.52      195.61     27.82 o 
  -9   5   2       57.81       37.56     21.63 o 
  -8   5   2      501.75      494.03     27.84 o 
  -7   5   2     6951.36     7256.29     71.02 o 
  -6   5   2     2934.13     2454.25     28.64 o 
  -5   5   2     7786.89     7820.09     52.28 o 
  -4   5   2      232.50      164.75     12.63 o 
  -3   5   2       37.85       75.40      9.82 o 
  -2   5   2      975.89      755.17     14.07 o 
  -1   5   2    35564.90    34856.30    212.19 o 
   0   5   2    26905.79    25794.43    156.75 o 
   1   5   2   125954.43   137772.88    863.54 o 
   2   5   2     6451.41     6295.94     47.72 o 
   3   5   2     1023.59     1141.94     16.25 o 
   4   5   2      922.59      941.37     15.39 o 
   5   5   2      599.42      593.37     16.80 o 
   6   5   2      147.66      141.16     13.93 o 
   7   5   2     4815.18     4747.24     45.86 o 
   8   5   2       14.43       13.22     16.35 o 
   9   5   2     4004.00     3881.54     53.34 o 
  10   5   2      180.17      235.58     30.35 o 
  11   5   2       28.93       29.19     23.08 o 
  12   5   2        2.58       15.72     30.07 o 
  13   5   2       18.40        2.12     25.51 o 
  14   5   2       12.09        2.21     33.93 o 
  15   5   2      109.22       71.68     36.86 o 
  16   5   2       90.20       54.13     39.85 o 
 -16   6   2      137.32       82.78     47.51 o 
 -15   6   2      311.64      171.27     56.29 o 
 -14   6   2      269.39      168.40     43.92 o 
 -13   6   2     1675.46     1728.96     55.06 o 
 -12   6   2      337.90      340.44     36.74 o 
 -11   6   2       95.93      139.15     30.80 o 
 -10   6   2     2433.67     2526.17     47.95 o 
  -9   6   2      470.54      562.36     32.27 o 
  -8   6   2     6241.94     6867.29     65.83 o 
  -7   6   2     6936.99     6959.58     97.21 o 
  -6   6   2      764.79      643.91     22.00 o 
  -5   6   2      548.74      465.39     20.39 o 
  -4   6   2      598.23      734.55     16.42 o 
  -3   6   2     4489.47     3834.25     31.05 o 
  -2   6   2        3.33        7.61      9.51 o 
  -1   6   2     3742.89     3412.23     36.49 o 
   0   6   2    38370.56    36493.43    284.96 o 
   1   6   2    31104.00    30528.70    201.28 o 
   2   6   2    13676.89    13328.44     70.92 o 
   3   6   2     2641.47     2602.05     29.29 o 
   4   6   2    10995.30    10451.31     57.11 o 
   5   6   2      480.99      419.81     16.56 o 
   6   6   2      582.55      470.56     17.21 o 
   7   6   2       53.90      110.90     16.63 o 
   8   6   2      920.53      960.06     31.77 o 
   9   6   2      374.47      330.43     33.19 o 
  10   6   2       10.11       15.62     21.79 o 
  11   6   2     1731.34     1648.87     46.41 o 
  12   6   2       12.45       38.93     26.32 o 
  13   6   2      162.69      160.55     31.68 o 
  14   6   2      235.92      187.11     41.30 o 
  15   6   2     1498.54     1662.04     60.02 o 
  16   6   2      150.94      113.09     45.51 o 
 -16   7   2     1138.32     1112.58    143.23 o 
 -15   7   2      563.66      457.09    101.69 o 
 -14   7   2      156.80       98.12     39.66 o 
 -13   7   2      296.42      267.31     39.33 o 
 -12   7   2      162.37      204.56     37.68 o 
 -11   7   2      164.75      157.03     30.09 o 
 -10   7   2      250.36      250.02     29.31 o 
  -9   7   2     2192.33     2345.54     46.84 o 
  -8   7   2     1427.92     1421.17     33.78 o 
  -7   7   2       57.46       95.23     16.98 o 
  -6   7   2     4083.17     3867.80     36.79 o 
  -5   7   2    10292.50    10400.21     66.38 o 
  -4   7   2      245.32      212.00     13.49 o 
  -3   7   2      475.13      492.73     15.77 o 
  -2   7   2       10.93       11.75     12.09 o 
  -1   7   2     2219.52     2004.89     29.74 o 
   0   7   2     2993.60     2763.67     32.70 o 
   1   7   2      164.95      136.13     15.49 o 
   2   7   2     2991.18     2736.61     31.82 o 
   3   7   2      176.44      196.92     14.66 o 
   4   7   2        0.47       12.20     13.25 o 
   5   7   2      932.25      918.29     21.88 o 
   6   7   2      825.60      823.16     19.43 o 
   7   7   2      145.86      132.93     17.72 o 
   8   7   2     1065.23     1134.03     27.45 o 
   9   7   2     1745.43     1777.93     37.88 o 
  10   7   2        7.43       32.42     21.53 o 
  11   7   2       72.75       96.18     27.06 o 
  12   7   2     2657.99     2742.62     58.56 o 
  13   7   2      257.75      268.72     38.85 o 
  14   7   2       43.10       28.16     30.10 o 
  15   7   2       19.86       15.70     29.69 o 
  16   7   2       28.22       45.81     43.38 o 
 -16   8   2       64.53       54.21     39.55 o 
 -15   8   2      138.74       61.40     44.22 o 
 -14   8   2     3448.68     3734.27     82.14 o 
 -13   8   2        0.98       -7.94     29.62 o 
 -12   8   2       26.88       21.99     26.17 o 
 -11   8   2      992.46      921.27     46.03 o 
 -10   8   2      917.02      888.60     45.67 o 
  -9   8   2      969.41      986.21     34.44 o 
  -8   8   2     3827.19     4142.48     50.62 o 
  -7   8   2     1495.27     1442.66     28.87 o 
  -6   8   2    13262.88    13130.21     82.81 o 
  -5   8   2      680.81      699.86     19.81 o 
  -4   8   2     6333.38     6019.28     51.17 o 
  -3   8   2    34190.50    33697.73    204.43 o 
  -2   8   2      570.52      568.81     17.61 o 
  -1   8   2      111.29       37.81     14.75 o 
   0   8   2    15921.24    15233.68    109.64 o 
   1   8   2      708.14      791.93     27.91 o 
   2   8   2       22.48       66.55     13.22 o 
   3   8   2     2696.22     2620.56     30.20 o 
   4   8   2     4244.97     4855.37     44.67 o 
   5   8   2     1547.52     1567.21     28.61 o 
   6   8   2       84.13       60.97     15.18 o 
   7   8   2     6027.51     6074.49     59.07 o 
   8   8   2     4811.66     4791.64     49.64 o 
   9   8   2     1300.67     1308.63     31.84 o 
  10   8   2     1158.88     1202.46     50.88 o 
  11   8   2     4605.18     4763.05     81.21 o 
  12   8   2       23.02       32.70     29.23 o 
  13   8   2      454.80      374.85     49.36 o 
  14   8   2     2004.16     2232.13     76.16 o 
  15   8   2       22.76        8.85     34.26 o 
  16   8   2       44.84        9.79     34.03 o 
 -15   9   2      853.68      511.54    212.23 o 
 -14   9   2      311.35      176.67     69.40 o 
 -13   9   2      215.29      209.70     49.79 o 
 -12   9   2      248.00      206.83     35.05 o 
 -11   9   2      710.07      616.36     38.30 o 
 -10   9   2      519.18      493.81     43.59 o 
  -9   9   2     1693.51     1859.39     54.23 o 
  -8   9   2       27.65       66.13     21.14 o 
  -7   9   2     1845.97     1957.65     34.81 o 
  -6   9   2      417.97      492.04     21.86 o 
  -5   9   2     9126.63     8602.62     69.93 o 
  -4   9   2      423.31      461.84     23.71 o 
  -3   9   2     2256.63     2569.59     34.74 o 
  -2   9   2     7970.88     9173.28     60.88 o 
  -1   9   2        6.06       44.88     20.01 o 
   0   9   2    12234.79    12441.47     97.03 o 
   1   9   2      453.87      417.03     24.52 o 
   2   9   2    14602.19    13983.32     95.43 o 
   3   9   2     1760.93     2044.62     29.66 o 
   4   9   2     1567.52     1570.14     26.42 o 
   5   9   2     1598.91     1638.04     29.83 o 
   6   9   2     2733.93     2839.66     43.40 o 
   7   9   2     1824.68     1764.84     33.24 o 
   8   9   2      902.94      893.31     27.20 o 
   9   9   2      368.45      389.85     27.45 o 
  10   9   2       13.64        3.87     15.84 o 
  11   9   2       76.54       81.31     28.49 o 
  12   9   2      661.48      628.14     37.96 o 
  13   9   2     1226.55     1278.99     47.40 o 
  14   9   2      117.31       79.44     37.37 o 
  15   9   2      170.29      141.25     38.99 o 
 -15  10   2       54.04       33.04     36.50 o 
 -14  10   2      137.48      102.11     40.17 o 
 -13  10   2     1082.03     1194.24     53.68 o 
 -12  10   2      807.54      784.98     47.13 o 
 -11  10   2      453.77      477.06     38.22 o 
 -10  10   2     4492.37     4736.76     67.46 o 
  -9  10   2       23.61       29.28     22.12 o 
  -8  10   2     2191.85     2329.63     43.84 o 
  -7  10   2     7508.24     7467.65     78.49 o 
  -6  10   2      214.60      276.90     24.36 o 
  -5  10   2     2661.05     2560.94     47.04 o 
  -4  10   2     2232.73     2337.89     44.09 o 
  -3  10   2     4724.09     4460.04     45.51 o 
  -2  10   2      290.28      329.74     20.96 o 
  -1  10   2     2418.76     2462.32     40.14 o 
   0  10   2    14284.70    13916.89    120.94 o 
   1  10   2    16354.93    16801.59    144.92 o 
   2  10   2       51.07      104.79     19.62 o 
   3  10   2     4371.41     4068.12     41.21 o 
   4  10   2    12622.15    12684.59     84.48 o 
   5  10   2      417.75      430.36     30.34 o 
   6  10   2      388.14      401.14     23.53 o 
   7  10   2     5680.41     6070.38     61.63 o 
   8  10   2     1430.90     1525.93     45.60 o 
   9  10   2      480.38      479.03     26.38 o 
  10  10   2     1645.06     1626.68     38.13 o 
  11  10   2      437.61      390.89     37.23 o 
  12  10   2     1169.76     1108.07     56.12 o 
  13  10   2      283.99      248.21     39.35 o 
  14  10   2     1228.80     1343.59     81.76 o 
  15  10   2       88.29       52.93     39.90 o 
 -15  11   2       50.80       -8.25     32.64 o 
 -14  11   2        1.96       22.69     31.24 o 
 -13  11   2      407.24      366.84     41.95 o 
 -12  11   2      813.98      865.16     47.97 o 
 -11  11   2      548.00      480.48     38.23 o 
 -10  11   2      752.40      770.27     38.08 o 
  -9  11   2     2675.68     2927.46     47.97 o 
  -8  11   2      130.95      179.01     26.60 o 
  -7  11   2      245.97      275.89     31.33 o 
  -6  11   2      519.44      523.92     31.44 o 
  -5  11   2     2021.83     2060.72     39.98 o 
  -4  11   2     3950.67     3972.29     42.98 o 
  -3  11   2      310.00      321.29     22.79 o 
  -2  11   2     4646.87     4362.55     50.42 o 
  -1  11   2      614.81      812.60     34.09 o 
   0  11   2     2525.34     2608.43     45.81 o 
   1  11   2     3935.00     3773.30     57.59 o 
   2  11   2      128.18      109.97     18.88 o 
   3  11   2     1770.71     1649.83     27.99 o 
   4  11   2     2042.42     1870.88     33.47 o 
   5  11   2        9.50       25.56     17.79 o 
   6  11   2     1301.90     1236.18     39.40 o 
   7  11   2        1.50       12.00     18.78 o 
   8  11   2     1477.95     1582.52     40.63 o 
   9  11   2     4086.01     4283.65     66.55 o 
  10  11   2     1754.67     1847.66     50.19 o 
  11  11   2      211.54      172.17     26.99 o 
  12  11   2      366.06      413.85     51.20 o 
  13  11   2      815.50      731.39     42.61 o 
  14  11   2        5.03      -17.92     27.37 o 
  15  11   2      459.71      329.09    159.31 o 
 -14  12   2      308.44      229.96     57.12 o 
 -13  12   2      388.51      301.64     80.10 o 
 -12  12   2      136.70      135.32     38.23 o 
 -11  12   2      172.38      173.41     41.44 o 
 -10  12   2      281.32      302.07     35.50 o 
  -9  12   2      134.30      172.71     31.34 o 
  -8  12   2      419.79      465.74     36.19 o 
  -7  12   2      981.84     1127.29     41.37 o 
  -6  12   2        5.23        2.47     19.13 o 
  -5  12   2       55.93       88.47     25.83 o 
  -4  12   2       71.33       55.63     19.41 o 
  -3  12   2      875.84      809.03     27.00 o 
  -2  12   2     3357.27     3345.84     47.67 o 
  -1  12   2      321.00      409.86     29.23 o 
   0  12   2     1029.45      897.36     32.84 o 
   1  12   2       95.78      138.74     25.39 o 
   2  12   2       42.14       35.28     18.59 o 
   3  12   2      819.87      916.73     27.39 o 
   4  12   2     8307.70     8195.50     71.40 o 
   5  12   2      869.15      842.04     29.10 o 
   6  12   2       52.89       98.74     22.81 o 
   7  12   2       13.15        3.75     23.65 o 
   8  12   2      796.51      802.98     42.28 o 
   9  12   2      647.22      613.78     36.90 o 
  10  12   2     2474.08     2359.21     53.35 o 
  11  12   2     1137.26     1298.81     91.83 o 
  12  12   2       10.42       -0.60     28.01 o 
  13  12   2      134.73       72.32     31.47 o 
  14  12   2        3.07       16.75     72.28 o 
 -14  13   2      361.19      178.05     85.31 o 
 -13  13   2       81.71       62.45     52.22 o 
 -12  13   2      135.42      155.93     43.16 o 
 -11  13   2      125.34      187.12     41.84 o 
 -10  13   2      822.49      798.13     46.27 o 
  -9  13   2       67.30       81.14     35.35 o 
  -8  13   2      163.79      111.60     33.84 o 
  -7  13   2       67.82       33.91     34.32 o 
  -6  13   2      341.62      333.19     37.54 o 
  -5  13   2     1183.67     1133.75     32.47 o 
  -4  13   2     1512.33     1495.88     33.72 o 
  -3  13   2     4137.84     4209.04     51.92 o 
  -2  13   2     1779.32     1738.17     52.88 o 
  -1  13   2     1227.04     1148.57     34.25 o 
   0  13   2       46.32       45.11     29.10 o 
   1  13   2      282.09      294.61     36.10 o 
   2  13   2     1188.50     1157.67     34.00 o 
   3  13   2     5909.46     5769.21     57.78 o 
   4  13   2      203.92      225.72     21.95 o 
   5  13   2       48.84       43.96     19.14 o 
   6  13   2     2268.98     2225.11     38.93 o 
   7  13   2     1153.51     1106.63     34.05 o 
   8  13   2      145.94      113.90     32.34 o 
   9  13   2      138.31      123.62     33.96 o 
  10  13   2      264.75      216.47     33.29 o 
  11  13   2      723.05      824.13     46.16 o 
  12  13   2      542.38      486.87    145.59 o 
  13  13   2       75.99       32.46     68.10 o 
  14  13   2        6.79      -24.80     60.65 o 
 -13  14   2       75.80       52.66     44.96 o 
 -12  14   2       99.96       46.19     39.70 o 
 -11  14   2      676.20      673.78     51.96 o 
 -10  14   2      488.87      493.83     46.46 o 
  -9  14   2      268.96      280.46     41.18 o 
  -8  14   2     2458.91     2442.24     59.43 o 
  -7  14   2        6.83       27.32     29.74 o 
  -6  14   2      270.33      288.76     28.75 o 
  -5  14   2     1141.92     1177.70     34.97 o 
  -4  14   2       44.99       70.92     21.44 o 
  -3  14   2      989.67      994.46     32.78 o 
  -2  14   2     4533.32     4578.51     51.99 o 
  -1  14   2     1007.52      981.03     33.47 o 
   0  14   2        7.95       -9.92     31.14 o 
   1  14   2       24.03       26.50     27.95 o 
   2  14   2      202.11      223.77     27.10 o 
   3  14   2      437.39      500.37     27.97 o 
   4  14   2     7835.99     7775.92     72.62 o 
   5  14   2     1861.29     1809.18     38.49 o 
   6  14   2      764.40      688.31     37.57 o 
   7  14   2      101.23      116.19     25.78 o 
   8  14   2      995.01     1024.56     46.42 o 
   9  14   2      157.79      136.64     26.13 o 
  10  14   2      954.46     1014.08     74.80 o 
  11  14   2      488.51      456.62     57.50 o 
  12  14   2       18.72        2.14     37.13 o 
  13  14   2       73.90      120.63     74.58 o 
 -13  15   2      549.48      407.60    165.51 o 
 -12  15   2      468.57      411.52    129.95 o 
 -11  15   2       52.84       52.74     56.08 o 
 -10  15   2     1044.83     1167.73     56.41 o 
  -9  15   2     1813.06     1834.64     58.35 o 
  -8  15   2     3987.60     4110.86     68.99 o 
  -7  15   2     1924.04     1967.73     49.34 o 
  -6  15   2      464.55      422.32     35.57 o 
  -5  15   2      560.02      603.11     32.98 o 
  -4  15   2      116.58      133.29     26.61 o 
  -3  15   2     2773.45     2761.79     50.32 o 
  -2  15   2       14.51       38.71     20.98 o 
  -1  15   2      852.84      787.17     34.72 o 
   0  15   2     3231.93     3459.68     91.92 o 
   1  15   2      634.20      665.46     39.75 o 
   2  15   2      674.62      579.74     34.45 o 
   3  15   2     1220.82     1181.37     38.27 o 
   4  15   2     5056.25     5186.92     62.39 o 
   5  15   2     7512.97     7383.40     79.59 o 
   6  15   2      916.41      983.43     33.86 o 
   7  15   2     1063.39     1066.97     36.78 o 
   8  15   2      514.33      573.67     37.12 o 
   9  15   2     3246.64     3218.76    138.06 o 
  10  15   2     2508.82     2241.70    122.57 o 
  11  15   2        0.07       15.71     22.07 o 
  12  15   2      313.93      370.28     77.58 o 
  13  15   2      422.83      345.73    160.11 o 
 -12  16   2       26.92       -2.73     38.58 o 
 -11  16   2      853.01      721.97    100.07 o 
 -10  16   2        1.82       11.96     25.46 o 
  -9  16   2      200.00      201.74     33.92 o 
  -8  16   2      310.05      246.05     35.12 o 
  -7  16   2      109.05      121.50     28.64 o 
  -6  16   2     2377.75     2352.85     54.59 o 
  -5  16   2      912.52     1024.70     40.91 o 
  -4  16   2      197.75      162.86     29.22 o 
  -3  16   2       21.41       21.29     21.25 o 
  -2  16   2      451.66      407.42     29.81 o 
  -1  16   2        2.88       14.86     39.01 o 
   0  16   2     3299.87     2984.37     81.18 o 
   1  16   2        3.56        7.70     24.68 o 
   2  16   2     1820.32     1579.79     68.24 o 
   3  16   2      289.70      290.18     28.65 o 
   4  16   2     1276.42     1283.67     38.18 o 
   5  16   2      324.46      254.28     31.32 o 
   6  16   2      319.67      300.54     28.77 o 
   7  16   2       75.29      117.62     26.16 o 
   8  16   2      148.02      211.03     39.90 o 
   9  16   2       10.48       -3.53     23.56 o 
  10  16   2      574.00      360.14     91.33 o 
  11  16   2      517.91      443.31     78.66 o 
  12  16   2       60.40       35.19     61.24 o 
 -11  17   2      243.00      155.92     41.73 o 
 -10  17   2      269.75      278.27     42.82 o 
  -9  17   2     1262.14     1296.75     53.40 o 
  -8  17   2      392.58      417.83     40.91 o 
  -7  17   2      450.38      425.12     35.97 o 
  -6  17   2      597.38      643.50     42.05 o 
  -5  17   2     1498.10     1605.98     44.63 o 
  -4  17   2     2098.12     2265.70     53.55 o 
  -3  17   2        9.11       11.19     26.42 o 
  -2  17   2     4150.03     4429.74     60.04 o 
  -1  17   2       65.06       53.37     30.05 o 
   0  17   2        4.33       24.66     45.22 o 
   1  17   2     1195.22     1210.12     57.37 o 
   2  17   2       86.62      127.73     32.43 o 
   3  17   2      314.50      305.43     31.31 o 
   4  17   2       36.35       51.02     26.82 o 
   5  17   2     4371.60     4496.84     62.44 o 
   6  17   2     1039.46     1072.37     42.73 o 
   7  17   2      175.62      177.30     32.34 o 
   8  17   2        7.81       19.84     26.89 o 
   9  17   2     1607.87     1563.48    110.46 o 
  10  17   2      411.97      531.74     82.20 o 
  11  17   2       16.93       -9.70     90.06 o 
 -11  18   2       71.90      175.14     97.89 o 
 -10  18   2      504.28      377.97    102.59 o 
  -9  18   2       10.32       -5.51     27.84 o 
  -8  18   2      156.70      151.74     34.77 o 
  -7  18   2      684.78      709.86     41.60 o 
  -6  18   2      605.13      583.19     38.53 o 
  -5  18   2      109.49      121.57     30.06 o 
  -4  18   2      133.86      126.99     31.20 o 
  -3  18   2     1616.41     1478.35     48.26 o 
  -2  18   2       90.79       61.52     33.53 o 
  -1  18   2       33.42       51.63     32.47 o 
   0  18   2     3332.91     3121.03     69.66 o 
   1  18   2        9.19       14.18     31.90 o 
   2  18   2      259.29      201.82     33.56 o 
   3  18   2      219.35      190.92     33.14 o 
   4  18   2      298.43      355.89     33.40 o 
   5  18   2       53.86       14.57     28.20 o 
   6  18   2      144.73      156.29     30.68 o 
   7  18   2      505.41      426.37     44.49 o 
   8  18   2      278.79      268.57     32.92 o 
   9  18   2       20.06       68.13     55.53 o 
  10  18   2       10.74       16.51     54.42 o 
 -10  19   2       53.58       46.76     34.10 o 
  -9  19   2      150.52      100.29     38.07 o 
  -8  19   2        4.54        8.83     25.77 o 
  -7  19   2       11.29       45.65     32.56 o 
  -6  19   2      854.74      846.99     43.55 o 
  -5  19   2     1658.84     1727.80     51.41 o 
  -4  19   2       32.69       15.27     25.12 o 
  -3  19   2      238.05      257.04     39.44 o 
  -2  19   2     1251.68     1290.56     54.86 o 
  -1  19   2     1781.41     1656.56     59.73 o 
   0  19   2      489.13      450.54     39.88 o 
   1  19   2      105.92      119.30     40.10 o 
   2  19   2     1393.96     1385.07     50.14 o 
   3  19   2        7.45       24.54     30.87 o 
   4  19   2       15.80       43.21     30.29 o 
   5  19   2     1641.14     1533.88     62.51 o 
   6  19   2      183.39      157.83     31.66 o 
   7  19   2      125.90       71.62     32.19 o 
   8  19   2       21.75       49.41     52.69 o 
   9  19   2     1735.96     1730.75    103.69 o 
  10  19   2      398.03      349.08     89.77 o 
  -9  20   2      138.84       78.23     34.96 o 
  -8  20   2      176.03      112.16     41.62 o 
  -7  20   2      299.28      246.52     38.71 o 
  -6  20   2       75.47       53.27     33.24 o 
  -5  20   2      119.27       83.46     33.27 o 
  -4  20   2      396.06      427.83     57.40 o 
  -3  20   2      239.22      218.34     38.11 o 
  -2  20   2       92.47       93.71     37.76 o 
  -1  20   2      406.09      388.92     51.72 o 
   0  20   2       17.09       49.86     38.41 o 
   1  20   2       43.98       -2.26     33.44 o 
   2  20   2     1848.60     1879.74     57.70 o 
   3  20   2       52.97       66.92     40.53 o 
   4  20   2       17.86       32.41     30.21 o 
   5  20   2      769.34      809.46     48.68 o 
   6  20   2        7.38      -14.83     29.81 o 
   7  20   2     1251.47     1301.16     90.27 o 
   8  20   2      281.43      292.27     68.32 o 
  -7  21   2       12.07       24.16     30.49 o 
  -6  21   2      451.87      422.81     48.70 o 
  -5  21   2      852.74      947.78    120.53 o 
  -4  21   2        3.36      -11.22     36.44 o 
  -3  21   2      584.72      639.90     72.13 o 
  -2  21   2      751.74      821.82     51.13 o 
  -1  21   2      361.28      379.06     45.10 o 
   0  21   2      144.69      115.72     42.18 o 
   1  21   2       69.41       54.90     39.23 o 
   2  21   2      426.13      447.33     59.86 o 
   3  21   2      273.89      320.98     48.81 o 
   4  21   2        7.42      -13.37     35.89 o 
   5  21   2      543.49      479.56     67.63 o 
   6  21   2     1201.83     1071.77     54.06 o 
   7  21   2       77.65       76.93     56.28 o 
  -6  22   2       17.35       27.38     38.82 o 
  -5  22   2      477.22      448.28    115.20 o 
  -4  22   2       27.20       48.15     50.84 o 
  -3  22   2      115.19       71.11     46.66 o 
  -2  22   2        2.65       -1.12     34.47 o 
  -1  22   2      154.94      220.14     55.23 o 
   0  22   2      103.47       38.95     68.42 o 
   1  22   2       12.34       16.55     39.50 o 
   2  22   2      475.04      418.56     56.14 o 
   3  22   2       18.42       24.89     43.57 o 
   4  22   2        1.46        0.52     32.53 o 
   5  22   2       59.01      120.80     43.76 o 
   6  22   2      323.02        2.04     94.02 o 
  -3  23   2        5.06      -20.89     42.85 o 
  -2  23   2      356.67      255.10    100.77 o 
  -1  23   2       90.38       57.41     56.38 o 
   0  23   2      164.51        5.73     50.44 o 
   1  23   2      141.30      165.54     63.58 o 
   2  23   2      603.72      477.82    328.06 o 
   3  23   2       16.55       26.91     41.37 o 
 -17   1   3      613.83       10.80     62.51 o 
 -16   1   3      268.18        4.87     37.88 o 
 -15   1   3      676.75        1.02     67.45 o 
 -14   1   3       58.62       24.44     52.28 o 
 -13   1   3     4542.06     4951.20     89.86 o 
 -12   1   3       90.49       73.08     37.73 o 
 -11   1   3       11.38       11.36     26.66 o 
 -10   1   3     5120.66     5360.74     58.00 o 
  -9   1   3     3386.13     3830.24     54.59 o 
  -8   1   3     6075.97     6206.17     58.16 o 
  -7   1   3     6428.44     7423.23     59.21 o 
  -6   1   3     8583.44     7604.02     63.13 o 
  -5   1   3     1368.57     1110.55     27.31 o 
  -4   1   3     7515.46     7216.72     54.11 o 
  -3   1   3    16264.65    14805.86     90.20 o 
  -2   1   3    25047.23    22932.60    119.84 o 
   2   1   3     1932.61     1902.59     24.80 o 
   3   1   3     5112.51     4968.46     28.78 o 
   4   1   3     9093.03     9254.64     47.43 o 
   5   1   3      171.61      106.26     10.58 o 
   6   1   3     8866.59     8159.74     50.89 o 
   7   1   3     3350.85     3064.60     31.97 o 
   8   1   3     7652.04     7716.51     60.76 o 
   9   1   3     4888.14     5137.86     53.02 o 
  10   1   3     1663.03     1759.20     38.40 o 
  11   1   3        3.34       29.13     21.45 o 
  12   1   3       88.09      166.97     42.77 o 
  13   1   3     1805.12     2186.92     60.90 o 
  14   1   3       45.26       21.32     31.23 o 
  15   1   3      379.77      183.32     69.15 o 
  16   1   3      151.51       24.52     37.51 o 
 -17   2   3      519.97        5.42     56.56 o 
 -16   2   3       48.14        8.04     66.64 o 
 -15   2   3      135.64       57.80     56.72 o 
 -14   2   3      663.40      573.37    117.42 o 
 -13   2   3     1403.45     1500.78     58.78 o 
 -12   2   3       68.22      103.28     36.40 o 
 -11   2   3      533.41      528.44    105.93 o 
 -10   2   3       42.42       32.95     22.91 o 
  -9   2   3        0.06        7.09     18.91 o 
  -8   2   3       39.64       31.04     18.17 o 
  -7   2   3       62.08      110.07     17.89 o 
  -6   2   3     1648.17     1605.06     28.59 o 
  -5   2   3      634.63      487.28     17.87 o 
  -4   2   3       21.18       24.33     11.07 o 
  -3   2   3    15433.92    14453.56     77.25 o 
  -2   2   3    29018.37    28239.92    130.31 o 
  -1   2   3    11205.87    10305.17     45.99 o 
   0   2   3    11943.63    11068.38     68.97 o 
   1   2   3    14520.30    12731.43     67.28 o 
   2   2   3     9919.52     8907.26     39.61 o 
   3   2   3    11091.45    10551.36     50.11 o 
   4   2   3      174.27      130.83      9.95 o 
   5   2   3      750.47      763.91     16.35 o 
   6   2   3       22.84        7.45      9.37 o 
   7   2   3     1076.00     1134.34     24.33 o 
   8   2   3        0.98        7.33     13.79 o 
   9   2   3       60.92       72.76     21.10 o 
  10   2   3       54.30       79.45     28.57 o 
  11   2   3      112.34      127.67     26.97 o 
  12   2   3        9.17       39.71     24.85 o 
  13   2   3       90.02       96.24     31.85 o 
  14   2   3      146.52      124.61     41.28 o 
  15   2   3       22.80       40.73     45.27 o 
  16   2   3       66.82       17.41     34.67 o 
 -17   3   3       56.90       16.53     76.73 o 
 -16   3   3      550.35       -6.10     60.69 o 
 -15   3   3      723.48        8.20     56.75 o 
 -14   3   3      405.32      423.26     58.67 o 
 -13   3   3     2769.56     3122.89     75.89 o 
 -12   3   3     1898.82     2117.56     60.98 o 
 -11   3   3      210.99      173.12     32.73 o 
 -10   3   3     1673.76     1882.85     48.71 o 
  -9   3   3      881.52      975.00     33.51 o 
  -8   3   3     8121.70     8537.62     69.79 o 
  -7   3   3     1423.66     1552.11     33.58 o 
  -6   3   3     1482.83     1216.60     24.96 o 
  -5   3   3     8020.50     7864.90     55.49 o 
  -4   3   3     3100.79     2862.96     28.23 o 
  -3   3   3    10161.13    10140.49     52.43 o 
  -2   3   3     8679.53     8572.64     42.10 o 
  -1   3   3     2053.85     1824.10     13.92 o 
   0   3   3     3473.18     3307.36     24.15 o 
   1   3   3    25753.64    24136.19    153.13 o 
   2   3   3      352.69      306.42      6.71 o 
   3   3   3     5212.24     4529.01     28.58 o 
   4   3   3     2990.90     2589.85     21.94 o 
   5   3   3     2156.73     2055.81     21.99 o 
   6   3   3    25857.09    26095.14    141.14 o 
   7   3   3     2607.97     3067.59     34.04 o 
   8   3   3      201.36      222.32     18.38 o 
   9   3   3     4949.51     5142.44     55.09 o 
  10   3   3     6503.06     7292.24     67.48 o 
  11   3   3     1821.55     1767.79     42.98 o 
  12   3   3     1511.73     1708.33     46.34 o 
  13   3   3     1676.04     1985.82     64.09 o 
  14   3   3      606.63      783.90     53.10 o 
  15   3   3       73.12       65.93     37.62 o 
  16   3   3      105.58       51.85     37.75 o 
 -17   4   3       66.53       11.55     54.25 o 
 -16   4   3       19.85      -11.68     44.45 o 
 -15   4   3        0.56        0.53     33.34 o 
 -14   4   3        6.77       -2.66     29.37 o 
 -13   4   3      103.62      119.58     40.15 o 
 -12   4   3      138.27       75.86     42.24 o 
 -11   4   3       58.95       98.56     28.70 o 
 -10   4   3        1.74       -4.05     19.58 o 
  -9   4   3     1307.28     1540.21     36.81 o 
  -8   4   3      987.63     1106.88     34.97 o 
  -7   4   3      746.61      707.61     24.69 o 
  -6   4   3       15.73        9.59     13.18 o 
  -5   4   3     1950.41     1956.25     27.78 o 
  -4   4   3     2325.53     2445.46     24.42 o 
  -3   4   3    41749.71    40971.55    181.04 o 
  -2   4   3    12712.60    12033.19     56.63 o 
  -1   4   3      317.29      332.71     14.02 o 
   0   4   3    40269.77    41850.70    243.62 o 
   1   4   3    25736.95    24331.46    110.15 o 
   2   4   3     1541.45     1602.10     16.56 o 
   3   4   3     2890.22     2377.36     32.12 o 
   4   4   3     3008.09     2907.88     22.29 o 
   5   4   3     1922.89     1929.21     24.94 o 
   6   4   3     4718.05     5197.58     42.38 o 
   7   4   3      117.29      130.24     16.63 o 
   8   4   3     1614.84     1757.72     46.94 o 
   9   4   3     2529.52     2717.05     39.22 o 
  10   4   3      703.19      736.96     33.47 o 
  11   4   3       95.82      135.03     27.92 o 
  12   4   3      447.57      521.94     38.76 o 
  13   4   3       40.41       37.23     30.78 o 
  14   4   3      383.73      384.94     90.07 o 
  15   4   3      276.68      190.37     61.59 o 
  16   4   3      870.39      724.94    141.83 o 
 -16   5   3      485.06      388.69    186.75 o 
 -15   5   3      213.54      143.91     59.11 o 
 -14   5   3      816.76      935.64     56.22 o 
 -13   5   3       31.64      -14.18     29.07 o 
 -12   5   3      370.36      454.28     38.76 o 
 -11   5   3       35.52        8.15     22.63 o 
 -10   5   3     2249.35     2343.81     49.23 o 
  -9   5   3     5958.34     6258.75     71.93 o 
  -8   5   3      206.34      193.67     22.81 o 
  -7   5   3     4504.64     5156.51     49.97 o 
  -6   5   3     2326.96     2147.48     32.77 o 
  -5   5   3    10284.30     9339.04     56.25 o 
  -4   5   3     4343.48     3935.05     30.92 o 
  -3   5   3    35214.70    33807.89    151.28 o 
  -2   5   3     8061.56     7492.29     42.70 o 
  -1   5   3    42336.16    40930.73    242.71 o 
   0   5   3    29241.37    28998.01    173.90 o 
   1   5   3     7925.69     7275.68     44.35 o 
   2   5   3      346.24      327.59      9.91 o 
   3   5   3       84.33      131.99     12.84 o 
   4   5   3     4181.67     4372.26     42.73 o 
   5   5   3     1967.74     1928.61     21.06 o 
   6   5   3     1007.11      851.55     18.85 o 
   7   5   3     2168.40     2074.43     29.66 o 
   8   5   3      217.65      208.73     20.28 o 
   9   5   3     4839.42     5089.85     53.81 o 
  10   5   3      949.18     1108.43     34.29 o 
  11   5   3      101.30       71.20     26.36 o 
  12   5   3     1192.61     1390.35     45.48 o 
  13   5   3     1661.94     1890.60     52.21 o 
  14   5   3      194.61      172.69     41.90 o 
  15   5   3        1.35        7.63     30.59 o 
  16   5   3        8.51        0.56     26.86 o 
 -16   6   3      131.26       11.94     47.32 o 
 -15   6   3      600.11      427.73     99.33 o 
 -14   6   3      170.29      123.88     39.42 o 
 -13   6   3      484.60      492.50     45.09 o 
 -12   6   3      731.20      748.49     45.89 o 
 -11   6   3      945.25      919.33     55.24 o 
 -10   6   3     1595.90     1749.31     43.65 o 
  -9   6   3      165.26      145.26     26.68 o 
  -8   6   3       65.36       91.18     21.04 o 
  -7   6   3     7731.79     7895.84     67.39 o 
  -6   6   3     9216.62     9214.83     60.45 o 
  -5   6   3      885.39     1073.94     24.69 o 
  -4   6   3     6471.07     5860.29     40.10 o 
  -3   6   3     3080.40     2868.24     28.57 o 
  -2   6   3     3163.46     2897.03     29.81 o 
  -1   6   3      153.19      171.41     11.89 o 
   0   6   3       56.29       84.25     14.05 o 
   1   6   3     3868.80     3554.52     29.09 o 
   2   6   3      502.32      389.96     11.36 o 
   3   6   3     1734.32     1826.50     21.35 o 
   4   6   3     4754.51     4100.48     43.75 o 
   5   6   3     7756.03     7851.20     47.80 o 
   6   6   3       37.56       13.27     10.75 o 
   7   6   3      505.02      407.03     20.28 o 
   8   6   3      916.35      942.39     29.91 o 
   9   6   3     1071.80     1091.01     32.37 o 
  10   6   3      262.48      259.66     28.51 o 
  11   6   3       25.40       51.23     27.27 o 
  12   6   3      453.49      560.87     41.32 o 
  13   6   3       46.32       62.81     32.73 o 
  14   6   3      424.71      325.26     46.50 o 
  15   6   3       82.06       36.34     36.34 o 
  16   6   3      144.70       96.13     40.81 o 
 -16   7   3      368.72      393.75    100.47 o 
 -15   7   3      212.66       66.59     42.91 o 
 -14   7   3       49.20       15.85     33.77 o 
 -13   7   3      563.91      553.04     46.82 o 
 -12   7   3       34.59       37.23     31.32 o 
 -11   7   3       28.71       43.69     28.33 o 
 -10   7   3     2877.52     2988.26     65.80 o 
  -9   7   3      646.14      630.30     32.69 o 
  -8   7   3     4866.51     4870.27     58.95 o 
  -7   7   3        0.35        0.77     12.88 o 
  -6   7   3     1891.79     2488.96     30.25 o 
  -5   7   3     2734.53     2651.68     29.50 o 
  -4   7   3     3780.76     3730.07     31.10 o 
  -3   7   3     7910.73     7750.54     50.23 o 
  -2   7   3    20857.77    20533.01    120.22 o 
  -1   7   3      135.85       60.32     18.26 o 
   0   7   3     2827.68     2645.89     36.39 o 
   1   7   3       21.97       16.09     14.73 o 
   2   7   3     4873.13     4060.28     36.75 o 
   3   7   3       24.89       80.10     11.38 o 
   4   7   3     8271.41     7839.66     54.14 o 
   5   7   3      595.08      439.67     16.33 o 
   6   7   3      777.38      651.64     20.64 o 
   7   7   3      981.35     1021.29     22.31 o 
   8   7   3      876.98      877.42     25.13 o 
   9   7   3     1124.34     1186.04     32.05 o 
  10   7   3        7.43        2.24     17.18 o 
  11   7   3        2.39       18.89     22.97 o 
  12   7   3      115.30      155.15     27.81 o 
  13   7   3      193.49      198.04     33.40 o 
  14   7   3      818.23      858.16     46.09 o 
  15   7   3      183.47       84.94     34.60 o 
  16   7   3      112.67      105.75     43.00 o 
 -16   8   3      176.51      137.28     49.81 o 
 -15   8   3      124.16       85.80     41.07 o 
 -14   8   3      281.55      125.11     45.23 o 
 -13   8   3       64.80       75.66     39.43 o 
 -12   8   3     1946.87     2076.77     54.62 o 
 -11   8   3     3697.39     4012.69     64.08 o 
 -10   8   3      246.40      271.00     33.26 o 
  -9   8   3      166.93      163.65     31.27 o 
  -8   8   3     3576.93     3780.09     53.27 o 
  -7   8   3     3925.33     3867.59     45.27 o 
  -6   8   3      231.34      222.24     17.97 o 
  -5   8   3     1001.20      979.56     24.07 o 
  -4   8   3      952.24      952.17     24.05 o 
  -3   8   3     3284.93     3094.94     37.09 o 
  -2   8   3     3079.36     3156.12     35.93 o 
  -1   8   3     5092.82     4734.62     52.10 o 
   0   8   3      205.97      293.23     17.94 o 
   1   8   3      669.58      653.01     26.36 o 
   2   8   3      460.45      482.50     17.84 o 
   3   8   3    28792.32    29123.92    155.21 o 
   4   8   3     3414.36     3627.29     36.06 o 
   5   8   3     7953.27     8779.28     63.83 o 
   6   8   3       28.98       28.02     13.49 o 
   7   8   3      595.31      633.93     20.89 o 
   8   8   3       81.07       58.57     16.55 o 
   9   8   3      243.61      221.42     21.99 o 
  10   8   3        2.19        5.81     16.48 o 
  11   8   3     1914.69     1965.35     59.89 o 
  12   8   3      968.09     1039.95     41.05 o 
  13   8   3      647.76      584.28     87.35 o 
  14   8   3      297.06      254.68     62.69 o 
  15   8   3       87.83       98.73     37.00 o 
 -15   9   3        1.53      -25.39     38.30 o 
 -14   9   3      304.10      165.87     60.06 o 
 -13   9   3     1802.18     2113.27     62.33 o 
 -12   9   3      550.96      565.84     45.34 o 
 -11   9   3      573.25      583.41     38.76 o 
 -10   9   3      408.09      388.41     35.91 o 
  -9   9   3       26.92       42.44     24.35 o 
  -8   9   3     3040.97     3335.12     46.02 o 
  -7   9   3     1704.58     1850.12     34.05 o 
  -6   9   3     3692.97     3610.89     41.84 o 
  -5   9   3     4844.22     4263.28     44.69 o 
  -4   9   3     2306.49     2277.23     37.84 o 
  -3   9   3    16009.87    15882.69    108.39 o 
  -2   9   3     6641.19     6640.18     50.36 o 
  -1   9   3      688.27      602.27     24.32 o 
   0   9   3     2651.35     2761.45     37.65 o 
   1   9   3      242.32      136.20     19.10 o 
   2   9   3    13405.10    13594.60     93.61 o 
   3   9   3    35630.79    36394.78    196.84 o 
   4   9   3     9440.26     9440.22     64.89 o 
   5   9   3     3995.13     3999.27     41.13 o 
   6   9   3     5923.90     5682.78     53.39 o 
   7   9   3        9.68       21.57     15.44 o 
   8   9   3      361.91      376.53     24.45 o 
   9   9   3      487.97      521.76     32.46 o 
  10   9   3     1947.34     1880.61     41.28 o 
  11   9   3       52.68       61.50     31.22 o 
  12   9   3      597.22      634.09     42.60 o 
  13   9   3      572.04      591.32     75.55 o 
  14   9   3      504.87      354.73     80.59 o 
  15   9   3      151.52       97.76     35.50 o 
 -15  10   3      488.50      388.61     98.18 o 
 -14  10   3      626.72      439.73    114.95 o 
 -13  10   3       46.97       92.28     37.73 o 
 -12  10   3      678.30      634.34     86.81 o 
 -11  10   3     1716.25     1663.27     49.78 o 
 -10  10   3      635.70      733.11     41.08 o 
  -9  10   3      262.60      294.09     32.51 o 
  -8  10   3     3329.89     3543.17     47.77 o 
  -7  10   3      134.58      152.40     22.80 o 
  -6  10   3      607.19      574.26     25.47 o 
  -5  10   3     1715.45     1671.79     39.29 o 
  -4  10   3      117.91       90.57     20.66 o 
  -3  10   3     2055.81     1901.29     28.81 o 
  -2  10   3      612.62      617.75     23.34 o 
  -1  10   3     3039.62     2911.48     47.31 o 
   0  10   3     2964.69     2603.05     39.36 o 
   1  10   3       48.73       52.21     19.08 o 
   2  10   3      174.94      230.24     19.25 o 
   3  10   3      833.06      885.59     22.93 o 
   4  10   3      810.00      897.84     23.86 o 
   5  10   3     2271.70     2146.91     31.29 o 
   6  10   3      606.33      588.15     29.30 o 
   7  10   3      425.82      463.19     30.67 o 
   8  10   3      528.54      556.83     30.03 o 
   9  10   3     1114.14     1196.77     30.63 o 
  10  10   3     1216.07     1278.12     51.73 o 
  11  10   3     1398.08     1501.84     58.97 o 
  12  10   3      134.75      150.48     32.73 o 
  13  10   3      193.94      120.81     30.26 o 
  14  10   3      147.13       74.02     31.48 o 
  15  10   3      941.36      936.92    104.72 o 
 -15  11   3       22.63       18.73     44.25 o 
 -14  11   3      482.53      340.68     86.83 o 
 -13  11   3      799.93      907.97     55.55 o 
 -12  11   3     2204.03     2379.81     75.71 o 
 -11  11   3     1256.46     1242.43     55.16 o 
 -10  11   3      204.83      172.76     35.19 o 
  -9  11   3       10.56        4.26     18.01 o 
  -8  11   3     1545.97     1600.42     43.32 o 
  -7  11   3      809.47      791.39     37.37 o 
  -6  11   3      473.29      501.99     31.40 o 
  -5  11   3      166.59      170.79     24.50 o 
  -4  11   3      895.74      901.70     32.83 o 
  -3  11   3      145.81      206.74     20.95 o 
  -2  11   3     2145.73     1946.91     29.55 o 
  -1  11   3     5881.46     5766.30     64.19 o 
   0  11   3       80.91       85.57     19.88 o 
   1  11   3     2819.55     2877.03     46.21 o 
   2  11   3     1204.87      995.28     27.72 o 
   3  11   3      776.07      709.71     22.38 o 
   4  11   3     2190.79     2250.30     36.97 o 
   5  11   3     1141.63     1079.79     24.68 o 
   6  11   3     2657.89     2628.90     41.88 o 
   7  11   3        6.94       -4.85     17.08 o 
   8  11   3       23.75       37.44     27.21 o 
   9  11   3      990.88     1060.94     39.09 o 
  10  11   3      721.56      735.68     61.96 o 
  11  11   3       75.01       89.71     24.67 o 
  12  11   3        4.45      -16.97     23.50 o 
  13  11   3     1755.83     1840.82    181.50 o 
  14  11   3      234.24      200.27     58.45 o 
 -14  12   3      100.40       63.39     41.96 o 
 -13  12   3        2.99      -16.63     29.49 o 
 -12  12   3        1.63       -1.42     24.09 o 
 -11  12   3      958.54     1073.30     45.52 o 
 -10  12   3      308.42      242.68     46.05 o 
  -9  12   3     1478.59     1556.20     49.49 o 
  -8  12   3     2706.11     2814.86     50.32 o 
  -7  12   3     4282.36     4516.95     61.83 o 
  -6  12   3      153.89      214.31     27.71 o 
  -5  12   3       51.90       35.38     22.79 o 
  -4  12   3      139.76      136.48     20.02 o 
  -3  12   3     2259.35     2131.84     33.61 o 
  -2  12   3      216.93      214.53     20.74 o 
  -1  12   3     5166.51     5096.46     55.24 o 
   0  12   3     6130.49     6316.29     79.73 o 
   1  12   3     5940.45     6020.26    107.56 o 
   2  12   3     1344.46     1413.23     38.59 o 
   3  12   3     4330.41     4312.74     47.30 o 
   4  12   3    10482.38    10480.55     77.25 o 
   5  12   3       65.89       54.54     18.57 o 
   6  12   3     4324.91     4502.74     48.95 o 
   7  12   3     3187.66     3215.35     45.86 o 
   8  12   3      961.90     1055.03     37.87 o 
   9  12   3      280.24      290.19     36.75 o 
  10  12   3     1373.17     1387.25     59.90 o 
  11  12   3      116.09       88.22     36.59 o 
  12  12   3       24.01       32.39     38.57 o 
  13  12   3       42.44       17.67     58.90 o 
  14  12   3      601.50      309.36    155.33 o 
 -14  13   3       98.86       65.42     39.32 o 
 -13  13   3       67.34       83.47     38.97 o 
 -12  13   3      135.15      173.76     46.90 o 
 -11  13   3       70.57       70.85     39.32 o 
 -10  13   3      538.43      557.06     65.21 o 
  -9  13   3      655.45      618.37     38.31 o 
  -8  13   3       20.50       29.43     28.47 o 
  -7  13   3      897.84      962.52     48.02 o 
  -6  13   3     2620.60     2681.10     54.71 o 
  -5  13   3      400.10      457.10     29.70 o 
  -4  13   3     2934.03     2882.29     44.00 o 
  -3  13   3     3172.42     3197.95     45.52 o 
  -2  13   3     3189.27     3143.00     41.17 o 
  -1  13   3      715.54      654.13     28.82 o 
   0  13   3        1.47        4.83     23.55 o 
   1  13   3      927.35     1012.12     45.12 o 
   2  13   3     1808.57     1841.82     39.49 o 
   3  13   3      163.71      194.14     21.63 o 
   4  13   3      250.33      269.78     22.44 o 
   5  13   3     6911.57     6765.68     62.38 o 
   6  13   3      408.41      382.13     26.48 o 
   7  13   3      890.02      912.31     33.65 o 
   8  13   3      528.57      564.64     30.90 o 
   9  13   3       73.89       73.04     26.89 o 
  10  13   3      878.47      949.66     59.45 o 
  11  13   3        8.75       11.33     26.50 o 
  12  13   3      218.90      107.80     46.04 o 
  13  13   3       10.22       14.78     53.17 o 
  14  13   3      302.44      158.99     84.37 o 
 -13  14   3      102.65       41.24     43.68 o 
 -12  14   3      501.91      541.51     58.64 o 
 -11  14   3     1522.30     1577.49    121.92 o 
 -10  14   3      714.90      631.92     43.39 o 
  -9  14   3      333.22      342.23     47.31 o 
  -8  14   3     1304.24     1457.37     62.90 o 
  -7  14   3     4036.18     4244.23     68.18 o 
  -6  14   3        9.95       -7.56     19.57 o 
  -5  14   3       16.04       28.11     23.85 o 
  -4  14   3     1007.30     1131.09     33.04 o 
  -3  14   3     4813.05     4864.97     61.03 o 
  -2  14   3      675.17      631.04     29.35 o 
  -1  14   3     1917.25     1854.54     41.70 o 
   0  14   3      252.27      284.97     39.52 o 
   1  14   3     4288.11     4173.84     64.95 o 
   2  14   3      986.63      987.85     35.92 o 
   3  14   3      495.60      496.99     32.44 o 
   4  14   3      568.15      606.65     30.00 o 
   5  14   3      984.73     1049.60     30.72 o 
   6  14   3      282.22      244.53     23.89 o 
   7  14   3      197.34      226.63     24.73 o 
   8  14   3      745.66      723.87     30.41 o 
   9  14   3        5.08       -7.22     19.51 o 
  10  14   3      648.14      602.75     73.66 o 
  11  14   3     2074.48     2225.53     88.88 o 
  12  14   3      298.69      340.43     90.23 o 
  13  14   3       12.40       98.94     75.23 o 
 -13  15   3      176.56      121.71     60.62 o 
 -12  15   3       29.37       -2.43     37.23 o 
 -11  15   3        0.50      -15.39     48.67 o 
 -10  15   3       81.13       58.57     38.03 o 
  -9  15   3      197.39      199.86     45.38 o 
  -8  15   3        4.48      -12.02     31.42 o 
  -7  15   3     1004.97      980.27     42.05 o 
  -6  15   3     3394.33     3693.10     66.29 o 
  -5  15   3       85.87       86.63     26.44 o 
  -4  15   3       86.17       60.62     25.60 o 
  -3  15   3     1322.54     1348.47     39.65 o 
  -2  15   3     1748.72     1607.29     38.91 o 
  -1  15   3     2219.90     2234.49     44.68 o 
   0  15   3        7.40       40.36     41.34 o 
   1  15   3     1985.38     1903.10     58.31 o 
   2  15   3      316.98      360.57     35.65 o 
   3  15   3      902.99      928.97     34.37 o 
   4  15   3      919.44      898.65     33.30 o 
   5  15   3        9.36        6.16     17.65 o 
   6  15   3       26.70       30.73     23.06 o 
   7  15   3       40.26       68.22     25.13 o 
   8  15   3        4.50       19.35     22.62 o 
   9  15   3       20.01       14.73     22.67 o 
  10  15   3       54.72       26.08     22.70 o 
  11  15   3       51.93      153.79     75.35 o 
  12  15   3      141.35      158.85     71.21 o 
  13  15   3       26.68       67.44    125.69 o 
 -12  16   3        3.86      -19.41     44.01 o 
 -11  16   3      998.40     1109.90     84.10 o 
 -10  16   3     2274.19     2320.14     71.06 o 
  -9  16   3        0.98       11.10     26.89 o 
  -8  16   3      597.45      692.51     42.97 o 
  -7  16   3     2451.86     2528.54     55.96 o 
  -6  16   3      182.46      191.00     36.02 o 
  -5  16   3     1465.65     1471.34     43.93 o 
  -4  16   3     3597.52     3795.19     58.49 o 
  -3  16   3      726.39      821.09     37.71 o 
  -2  16   3       76.42       74.58     26.55 o 
  -1  16   3     5077.66     5130.68     83.96 o 
   0  16   3     6023.60     6047.91    107.41 o 
   1  16   3     3250.54     3443.74     72.33 o 
   2  16   3     1781.40     1898.51     55.03 o 
   3  16   3     3440.68     3497.48     57.29 o 
   4  16   3     4871.11     4688.02     74.69 o 
   5  16   3       24.89       12.07     21.85 o 
   6  16   3     1363.50     1314.02     43.49 o 
   7  16   3      132.34      136.30     25.36 o 
   8  16   3      758.10      814.22     35.34 o 
   9  16   3      170.71      111.91     28.60 o 
  10  16   3     1443.19     1633.28    109.33 o 
  11  16   3     1221.77     1414.27    108.54 o 
  12  16   3       76.30       29.07     61.55 o 
 -11  17   3      394.02      380.76     53.40 o 
 -10  17   3       28.10       -1.51     27.49 o 
  -9  17   3        1.93       33.74     29.76 o 
  -8  17   3      500.58      512.20     46.79 o 
  -7  17   3        0.04       15.63     28.54 o 
  -6  17   3      273.90      235.09     33.22 o 
  -5  17   3      641.77      684.53     43.72 o 
  -4  17   3      207.74      201.28     36.47 o 
  -3  17   3       27.69       38.20     23.93 o 
  -2  17   3      193.18      195.63     28.78 o 
  -1  17   3       19.49       13.99     36.20 o 
   0  17   3       82.05      129.43     56.18 o 
   1  17   3     1849.99     1755.20     57.05 o 
   2  17   3      196.16      203.10     40.36 o 
   3  17   3     1524.34     1472.71     44.07 o 
   4  17   3      236.55      267.28     29.31 o 
   5  17   3      256.87      297.81     40.23 o 
   6  17   3     1929.79     1825.22     44.02 o 
   7  17   3       63.56       51.15     28.08 o 
   8  17   3       16.68       26.03     22.12 o 
   9  17   3       12.91       22.87     48.23 o 
  10  17   3      194.02      150.85    105.35 o 
  11  17   3       52.93        4.57     54.57 o 
 -11  18   3       95.10       67.70     38.83 o 
 -10  18   3      644.92      493.62    121.93 o 
  -9  18   3       99.34       39.25     33.61 o 
  -8  18   3     1188.26     1212.22     48.68 o 
  -7  18   3     1347.14     1345.58     62.91 o 
  -6  18   3     1269.88     1291.84     45.94 o 
  -5  18   3        1.83       -3.85     22.27 o 
  -4  18   3     2542.82     2572.67     52.96 o 
  -3  18   3      811.10      900.96     44.35 o 
  -2  18   3     1007.92     1005.89     44.14 o 
  -1  18   3     1029.37     1065.94     50.28 o 
   0  18   3     6367.96     6461.45    100.31 o 
   1  18   3     2741.56     2719.43     76.53 o 
   2  18   3      557.57      463.58     37.60 o 
   3  18   3      244.25      326.49     35.16 o 
   4  18   3     3056.13     3193.80     55.72 o 
   5  18   3        3.04       30.99     27.01 o 
   6  18   3     1223.10     1161.69     40.50 o 
   7  18   3      100.90       95.17     27.14 o 
   8  18   3     1127.34     1290.05     82.51 o 
   9  18   3       48.11       46.84     55.83 o 
  10  18   3      626.79      658.62    133.40 o 
 -10  19   3       55.68       30.61     36.65 o 
  -9  19   3       74.23        9.02     32.04 o 
  -8  19   3        1.73        0.69     25.80 o 
  -7  19   3       48.81       55.46     39.79 o 
  -6  19   3       13.77       10.27     29.70 o 
  -5  19   3       40.47       16.27     27.18 o 
  -4  19   3      163.85      137.18     33.90 o 
  -3  19   3      352.74      244.66     37.55 o 
  -2  19   3       84.56       82.00     34.26 o 
  -1  19   3       31.37        8.34     32.26 o 
   0  19   3     1894.04     1950.44     53.80 o 
   1  19   3      141.31      191.12     54.58 o 
   2  19   3       93.48      131.85     33.34 o 
   3  19   3      706.48      735.28     46.90 o 
   4  19   3      942.41     1017.99     44.67 o 
   5  19   3        7.94      -18.10     26.96 o 
   6  19   3       11.46       -2.09     21.63 o 
   7  19   3      504.50      432.12     89.85 o 
   8  19   3       64.61       53.84     60.47 o 
   9  19   3      160.02      142.32     65.25 o 
  -9  20   3       18.55       37.03     34.52 o 
  -8  20   3      882.77      871.61     49.85 o 
  -7  20   3      513.14      493.78     57.70 o 
  -6  20   3      241.60      117.61     37.64 o 
  -5  20   3      108.05       81.37     38.86 o 
  -4  20   3      294.26      322.42     37.87 o 
  -3  20   3     1305.08     1373.27     56.68 o 
  -2  20   3      117.08      126.61     36.00 o 
  -1  20   3      145.82      123.15     36.13 o 
   0  20   3     2279.30     2364.73     65.47 o 
   1  20   3     1261.76     1215.46     62.03 o 
   2  20   3      453.37      521.51     47.75 o 
   3  20   3      432.64      416.26     41.02 o 
   4  20   3     4351.67     4512.31     75.03 o 
   5  20   3      176.95      104.95     37.53 o 
   6  20   3       61.77       25.50     28.56 o 
   7  20   3      688.98      654.03     74.65 o 
   8  20   3      152.83      102.88     67.40 o 
  -7  21   3        1.45        2.52     30.22 o 
  -6  21   3      905.35      935.25     81.05 o 
  -5  21   3        3.40      -32.45     33.90 o 
  -4  21   3      511.03      500.72     96.04 o 
  -3  21   3      836.35      865.82     71.70 o 
  -2  21   3       86.01      123.63     43.80 o 
  -1  21   3      396.52      406.78     44.93 o 
   0  21   3       81.41       69.45     43.52 o 
   1  21   3       25.84       54.77     32.91 o 
   2  21   3       32.38       38.35     50.42 o 
   3  21   3      182.91      216.75     51.36 o 
   4  21   3      217.47      192.30     42.82 o 
   5  21   3      283.65      168.45     40.70 o 
   6  21   3        1.61       -3.07     83.79 o 
   7  21   3        7.91      -41.67     54.42 o 
  -6  22   3        8.79      -20.09     34.38 o 
  -5  22   3     1832.73     1943.68     61.40 o 
  -4  22   3     1114.79     1182.21     76.88 o 
  -3  22   3      940.36      946.87     76.84 o 
  -2  22   3        0.78        4.88     37.93 o 
  -1  22   3       38.83       14.48     50.56 o 
   0  22   3     1540.60     1656.64     95.93 o 
   1  22   3     1055.25     1074.28     87.93 o 
   2  22   3      200.45      157.39     47.41 o 
   3  22   3      185.48      126.76     45.24 o 
   4  22   3      728.93      670.87    113.80 o 
   5  22   3      149.83      256.49    129.78 o 
  -3  23   3        0.09       29.94     46.71 o 
  -2  23   3       16.72       -9.37     42.21 o 
  -1  23   3       25.28       -6.93     49.84 o 
   0  23   3       20.07      -10.05     43.42 o 
   1  23   3      448.63      307.03    117.92 o 
   2  23   3      224.07      170.15     67.80 o 
   3  23   3        0.12       12.01     40.39 o 
 -17   0   4      108.40        0.00     66.42 o 
 -16   0   4      123.98      -10.22     77.66 o 
 -15   0   4       11.35       12.26     81.75 o 
 -14   0   4     1017.84     1144.56     88.47 o 
 -13   0   4     1899.66     1990.67    132.92 o 
 -12   0   4       75.04       89.89     48.67 o 
 -11   0   4    10967.51    11432.08    241.05 o 
 -10   0   4     1261.99     1248.85     51.70 o 
  -9   0   4      297.61      405.03     53.06 o 
  -8   0   4     1209.02     1218.20     59.12 o 
  -7   0   4    21436.44    23769.46    221.77 o 
  -6   0   4     5115.82     4262.72     65.23 o 
  -5   0   4   118593.30   127047.25   1039.22 o 
  -4   0   4   236031.47   266436.63   6252.80 o 
  -3   0   4   185053.53   204266.81   4861.22 o 
  -2   0   4    36564.62    35647.48    261.55 o 
   1   0   4     3869.58     3810.04     27.22 o 
   2   0   4    29381.35    27190.52    135.74 o 
   3   0   4    49765.87    47980.20    314.41 o 
   4   0   4    34002.70    32973.78    180.05 o 
   5   0   4     7874.69     7261.98     60.90 o 
   6   0   4     2315.71     2044.77     34.14 o 
   7   0   4    10456.51    10064.36     93.55 o 
   8   0   4     9798.34     9296.53     90.73 o 
   9   0   4      829.53      882.08    100.68 o 
  10   0   4     4615.87     4826.82     74.64 o 
  11   0   4     2047.55     2333.24     61.45 o 
  12   0   4     1757.67     1811.52     68.49 o 
  13   0   4      236.68      302.67     54.79 o 
  14   0   4     8594.05     9566.37    184.05 o 
  15   0   4     2026.54     2364.81    101.20 o 
  16   0   4       22.05       20.31     62.82 o 
 -16   1   4      110.23       17.38     62.25 o 
 -15   1   4      350.09      329.46    127.57 o 
 -14   1   4     1460.91     1556.91    136.98 o 
 -13   1   4        5.53       14.95     33.09 o 
 -12   1   4      124.85      123.81     51.63 o 
 -11   1   4      805.41      815.14     39.82 o 
 -10   1   4     1550.29     1575.98     40.98 o 
  -9   1   4     1673.05     1574.47     39.43 o 
  -8   1   4      619.21      632.69     29.16 o 
  -7   1   4     1461.90     1590.49     37.88 o 
  -6   1   4     4274.53     3844.27     47.24 o 
  -5   1   4     4637.62     4219.77     45.88 o 
  -4   1   4    15266.12    14581.57     99.00 o 
  -3   1   4    26964.29    27386.71    154.90 o 
  -2   1   4     8075.41     7436.01     51.16 o 
  -1   1   4      373.16      299.79      8.75 o 
   1   1   4     1021.11      941.64      7.22 o 
   2   1   4    40801.91    39104.20    136.71 o 
   3   1   4     9730.72     8448.49     39.64 o 
   4   1   4     4719.44     4468.47     26.77 o 
   5   1   4     1181.16     1028.03     16.04 o 
   6   1   4     1483.94     1571.32     23.11 o 
   7   1   4      421.56      472.75     23.24 o 
   8   1   4       89.53       50.04     16.39 o 
   9   1   4      249.08      277.69     24.86 o 
  10   1   4     3150.50     3362.80     47.22 o 
  11   1   4     1420.66     1432.94     42.95 o 
  12   1   4      460.07      574.82     36.07 o 
  13   1   4        8.20       -4.85     24.21 o 
  14   1   4       39.05       31.73     32.76 o 
  15   1   4        5.95       -6.77     30.32 o 
  16   1   4       53.19        4.38     33.20 o 
 -17   2   4      352.98       26.57     98.11 o 
 -16   2   4      146.71        0.00     64.38 o 
 -15   2   4     2000.51     2249.25    166.65 o 
 -14   2   4     1194.07     1260.07     95.73 o 
 -13   2   4       75.13      106.27     77.66 o 
 -12   2   4      613.67      606.18     37.35 o 
 -11   2   4     2779.00     3102.93     62.60 o 
 -10   2   4     2817.81     3010.88     52.33 o 
  -9   2   4     2009.80     2150.88     49.72 o 
  -8   2   4     4443.05     4561.13     54.80 o 
  -7   2   4     6315.01     6736.00     61.48 o 
  -6   2   4       41.04       27.55     15.24 o 
  -5   2   4      555.71      411.80     18.89 o 
  -4   2   4     7196.47     6100.85     50.15 o 
  -3   2   4      122.69      117.23     16.42 o 
  -2   2   4     1245.32     1154.43     20.99 o 
  -1   2   4     4128.95     3917.44     38.17 o 
   0   2   4     1619.43     1412.86     10.59 o 
   1   2   4    17694.99    16779.38     81.14 o 
   2   2   4    16590.97    15180.13     58.23 o 
   3   2   4    14536.10    13689.09     56.82 o 
   4   2   4     2237.70     2049.11     17.24 o 
   5   2   4     5571.12     5782.90     36.36 o 
   6   2   4     2255.00     2608.72     26.56 o 
   7   2   4      635.96      892.77     21.46 o 
   8   2   4     8668.08     8505.08     64.92 o 
   9   2   4       46.67       29.77     16.63 o 
  10   2   4     4039.40     4220.53     53.28 o 
  11   2   4     2648.20     2842.60     51.23 o 
  12   2   4     1545.17     1887.24     44.36 o 
  13   2   4      179.10      194.34     36.97 o 
  14   2   4     1925.82     2298.98     61.59 o 
  15   2   4     1120.51     1282.47     54.69 o 
  16   2   4      198.65      137.98     52.63 o 
 -17   3   4       43.43        1.02     69.49 o 
 -16   3   4        4.53        1.71     39.19 o 
 -15   3   4      587.54       -1.95     49.47 o 
 -14   3   4        3.22       12.86     35.15 o 
 -13   3   4      115.92       88.33     35.29 o 
 -12   3   4     2832.66     2804.18    150.35 o 
 -11   3   4      339.43      378.21     36.83 o 
 -10   3   4       69.56       95.25     27.54 o 
  -9   3   4       71.79       72.57     25.76 o 
  -8   3   4       68.41       80.67     21.97 o 
  -7   3   4      411.35      364.36     25.47 o 
  -6   3   4     1432.55     1432.15     26.66 o 
  -5   3   4       88.96      104.66     14.98 o 
  -4   3   4    40729.43    40962.43    210.25 o 
  -3   3   4    24326.45    23205.60    115.43 o 
  -2   3   4    11408.69    11051.80     60.04 o 
  -1   3   4      891.01      828.44     11.78 o 
   0   3   4     6999.85     6931.82     49.21 o 
   1   3   4    91270.59    95687.18    593.86 o 
   2   3   4      870.66      882.54     17.31 o 
   3   3   4     1945.54     1781.01     16.38 o 
   4   3   4     2486.64     2323.79     20.91 o 
   5   3   4     9839.09    10074.26     58.94 o 
   6   3   4     1574.77     1577.62     20.92 o 
   7   3   4       52.15       17.00     12.02 o 
   8   3   4      109.11      102.28     17.33 o 
   9   3   4       90.72      137.39     22.37 o 
  10   3   4       18.98       32.89     22.98 o 
  11   3   4       40.41       71.65     28.11 o 
  12   3   4      297.20      328.27     38.82 o 
  13   3   4        6.04       12.23     25.92 o 
  14   3   4       75.08       38.25     30.19 o 
  15   3   4      646.65      473.65     83.25 o 
  16   3   4      266.16      242.40     59.66 o 
 -17   4   4       67.68       24.53     48.44 o 
 -16   4   4       33.64       -2.04     68.46 o 
 -15   4   4     1309.01     1464.81     59.40 o 
 -14   4   4      474.21      441.86     63.68 o 
 -13   4   4       46.60       80.86     79.19 o 
 -12   4   4      441.70      465.31     44.44 o 
 -11   4   4     3316.30     3611.53     69.59 o 
 -10   4   4     2594.41     2638.07     59.30 o 
  -9   4   4     1293.13     1218.71     38.02 o 
  -8   4   4     9265.51    10008.26     78.88 o 
  -7   4   4     3441.33     3453.97     40.71 o 
  -6   4   4    11495.32    11626.33     79.25 o 
  -5   4   4       55.63       49.24     14.13 o 
  -4   4   4     8294.73     7415.21     53.13 o 
  -3   4   4     1461.11     1401.50     16.63 o 
  -2   4   4    47262.50    46864.64    208.95 o 
  -1   4   4    24393.07    23194.10    145.29 o 
   0   4   4     9647.48     8847.25     57.12 o 
   1   4   4     1389.41     1240.47     16.35 o 
   2   4   4    12617.08    11627.00     69.97 o 
   3   4   4    35270.41    34986.08    231.05 o 
   4   4   4     2866.42     2502.69     20.69 o 
   5   4   4     6877.96     7173.81     42.95 o 
   6   4   4     2158.55     2202.63     24.68 o 
   7   4   4     9989.83    10022.29     65.39 o 
   8   4   4     9729.13     9648.06     86.69 o 
   9   4   4      352.64      409.35     27.72 o 
  10   4   4     3341.88     3395.51     48.40 o 
  11   4   4     2251.00     2429.62     46.37 o 
  12   4   4      111.34       59.22     25.91 o 
  13   4   4        1.80      -19.34     32.21 o 
  14   4   4      254.42      175.27     58.27 o 
  15   4   4      792.48      841.51    140.59 o 
  16   4   4      297.05      236.94     55.91 o 
 -16   5   4        1.12        9.48     35.90 o 
 -15   5   4       73.27       -5.95     33.83 o 
 -14   5   4      361.97      280.53     54.16 o 
 -13   5   4       68.00       34.06     31.53 o 
 -12   5   4      729.86      704.54     48.07 o 
 -11   5   4      562.07      537.06     37.03 o 
 -10   5   4      639.30      761.50     38.60 o 
  -9   5   4     1505.25     1532.57     38.46 o 
  -8   5   4     4374.08     4288.53     50.08 o 
  -7   5   4        2.96        0.65     14.84 o 
  -6   5   4        4.38       22.72     14.21 o 
  -5   5   4      348.45      262.31     18.76 o 
  -4   5   4     3710.55     3861.13     31.00 o 
  -3   5   4     3288.49     3294.94     25.83 o 
  -2   5   4     4328.66     4131.11     29.73 o 
  -1   5   4    13222.62    12842.80     79.22 o 
   0   5   4     4556.71     4560.67     36.91 o 
   1   5   4      107.08       70.17      7.98 o 
   2   5   4     1529.14     1450.01     16.62 o 
   3   5   4      411.93      444.42     11.20 o 
   4   5   4     2625.50     2582.92     20.79 o 
   5   5   4      644.03      457.79     13.64 o 
   6   5   4     8470.50     8482.65     56.38 o 
   7   5   4      466.80      462.41     23.54 o 
   8   5   4      579.58      570.52     23.94 o 
   9   5   4     1041.76     1121.83     27.65 o 
  10   5   4       48.41       63.10     22.84 o 
  11   5   4       38.35       62.43     24.30 o 
  12   5   4     1177.08     1136.73     41.56 o 
  13   5   4     1088.28     1248.32     50.27 o 
  14   5   4      599.73      531.28    114.65 o 
  15   5   4       28.32       35.38     31.92 o 
  16   5   4        0.80       -3.91     30.28 o 
 -16   6   4       92.43       20.16     39.14 o 
 -15   6   4       31.20       15.00     37.37 o 
 -14   6   4       14.32       -6.41     30.06 o 
 -13   6   4      320.01      261.73     40.12 o 
 -12   6   4     1249.46     1323.62     48.21 o 
 -11   6   4     3041.00     3042.81     60.39 o 
 -10   6   4      621.43      650.42     41.03 o 
  -9   6   4       69.97       92.74     27.37 o 
  -8   6   4     7507.75     7654.29     68.92 o 
  -7   6   4     1124.09     1100.98     28.92 o 
  -6   6   4     5838.88     5600.22     56.71 o 
  -5   6   4       17.44       26.33     11.81 o 
  -4   6   4     8413.63     7797.17     48.77 o 
  -3   6   4     5226.44     4768.11     32.67 o 
  -2   6   4     5904.64     5770.00     42.12 o 
  -1   6   4    12808.48    12486.49     81.27 o 
   0   6   4     3373.26     3025.18     30.61 o 
   1   6   4    18796.08    17423.85     98.13 o 
   2   6   4     5424.86     5341.16     40.42 o 
   3   6   4    16022.77    15004.81     71.89 o 
   4   6   4    10814.14    10335.18     66.93 o 
   5   6   4      349.81      440.33     12.64 o 
   6   6   4      808.65      988.87     18.41 o 
   7   6   4      402.37      300.43     17.81 o 
   8   6   4      152.00      109.72     18.04 o 
   9   6   4     1537.69     1591.87     31.28 o 
  10   6   4     1859.54     1775.09     43.10 o 
  11   6   4      885.32      928.81     37.29 o 
  12   6   4     1569.63     1614.30     48.57 o 
  13   6   4      124.71      134.88     33.96 o 
  14   6   4      162.67      119.60     39.84 o 
  15   6   4      510.82      373.95     99.02 o 
  16   6   4      447.31      332.03     83.99 o 
 -16   7   4     1036.71     1216.73    133.24 o 
 -15   7   4      302.49      204.17     83.10 o 
 -14   7   4       10.63       13.36     31.60 o 
 -13   7   4      355.85      386.10     46.40 o 
 -12   7   4       18.44       52.26     31.94 o 
 -11   7   4     1740.87     1733.25     64.03 o 
 -10   7   4     1298.96     1294.53     44.34 o 
  -9   7   4     2541.72     2706.45     49.84 o 
  -8   7   4     1338.02     1430.56     38.11 o 
  -7   7   4      526.31      569.54     25.72 o 
  -6   7   4     1525.82     1584.21     26.02 o 
  -5   7   4       76.94       53.36     14.11 o 
  -4   7   4       12.45       12.82     10.90 o 
  -3   7   4       97.68       86.93     12.84 o 
  -2   7   4     2581.01     2247.52     27.77 o 
  -1   7   4       38.92       59.16     10.13 o 
   0   7   4      189.41      177.65     16.45 o 
   1   7   4    26614.67    26745.21    149.54 o 
   2   7   4    15558.69    15821.17    102.60 o 
   3   7   4     3373.45     3488.69     28.85 o 
   4   7   4      875.40      900.56     22.17 o 
   5   7   4     6552.80     6655.65     56.97 o 
   6   7   4      601.36      523.28     17.95 o 
   7   7   4      862.89      857.61     26.29 o 
   8   7   4     1428.41     1405.25     30.64 o 
   9   7   4      639.63      759.90     32.00 o 
  10   7   4     1462.21     1570.46     37.70 o 
  11   7   4       29.03       17.13     20.64 o 
  12   7   4      513.77      593.87     33.45 o 
  13   7   4      517.01      454.42     39.38 o 
  14   7   4       62.02       75.99     30.67 o 
  15   7   4      352.60      269.47     67.27 o 
  16   7   4       72.13       60.72     40.69 o 
 -16   8   4      131.18       99.37     47.91 o 
 -15   8   4       64.10       31.73     39.96 o 
 -14   8   4       86.49       51.52     37.98 o 
 -13   8   4      558.20      500.08     80.60 o 
 -12   8   4       29.54       32.33     30.28 o 
 -11   8   4     1497.04     1471.99     47.34 o 
 -10   8   4      685.87      747.87     41.67 o 
  -9   8   4     1231.64     1177.30     37.67 o 
  -8   8   4     3674.38     3545.73     54.15 o 
  -7   8   4    10051.10    10161.98     74.62 o 
  -6   8   4       58.38       65.10     15.26 o 
  -5   8   4      829.25      816.09     20.31 o 
  -4   8   4     1970.91     1475.41     25.17 o 
  -3   8   4     1002.66      849.85     22.86 o 
  -2   8   4      141.12      122.16     14.69 o 
  -1   8   4     4927.81     4570.52     51.32 o 
   0   8   4    17314.19    16557.62    119.76 o 
   1   8   4      292.28      209.28     14.39 o 
   2   8   4     4365.29     4178.41     39.57 o 
   3   8   4     2145.97     2031.85     26.92 o 
   4   8   4    32891.49    34137.25    182.41 o 
   5   8   4      680.14      893.21     22.51 o 
   6   8   4     1369.15     1265.62     30.31 o 
   7   8   4     2436.89     2367.76     29.90 o 
   8   8   4     2846.29     2757.19     36.19 o 
   9   8   4       99.99       94.43     18.21 o 
  10   8   4     2073.13     2043.92     42.68 o 
  11   8   4      627.82      715.88     32.98 o 
  12   8   4     1699.50     1783.80     69.11 o 
  13   8   4     1414.95     1360.39     76.76 o 
  14   8   4      668.01      545.72     88.71 o 
  15   8   4      211.95      181.28     38.46 o 
 -15   9   4      170.56      147.53     63.50 o 
 -14   9   4        5.96       46.54     36.66 o 
 -13   9   4       66.16       37.03     33.03 o 
 -12   9   4        4.53        1.94     23.36 o 
 -11   9   4     2041.71     1929.12     51.69 o 
 -10   9   4      124.81      158.24     31.96 o 
  -9   9   4     3047.76     3010.11     50.76 o 
  -8   9   4     4059.29     4119.43    121.57 o 
  -7   9   4     1136.61     1287.82     30.32 o 
  -6   9   4      305.50      274.40     19.34 o 
  -5   9   4     5382.66     4953.94     48.26 o 
  -4   9   4     1414.84     1585.95     32.02 o 
  -3   9   4      126.76      174.58     16.91 o 
  -2   9   4      336.47      212.65     16.84 o 
  -1   9   4     6307.53     7034.53     74.46 o 
   0   9   4    31732.75    33985.45    259.82 o 
   1   9   4     8562.97     8385.43     74.93 o 
   2   9   4     1327.99     1285.01     26.75 o 
   3   9   4     1072.13     1147.36     22.23 o 
   4   9   4     7081.21     7143.70     55.03 o 
   5   9   4       56.57       97.80     20.27 o 
   6   9   4     2364.68     2291.61     33.68 o 
   7   9   4      845.79      788.89     27.41 o 
   8   9   4       62.35       65.05     15.60 o 
   9   9   4     2604.30     2786.92     42.92 o 
  10   9   4      315.68      306.23     27.94 o 
  11   9   4      587.97      557.34     34.53 o 
  12   9   4      496.17      471.74     35.29 o 
  13   9   4      658.26      601.24     89.20 o 
  14   9   4       52.04       39.09     28.72 o 
  15   9   4        1.91       11.50     31.20 o 
 -15  10   4       15.46      -19.26     38.47 o 
 -14  10   4     1140.20      902.29    223.77 o 
 -13  10   4      311.89      168.37     49.36 o 
 -12  10   4      113.99       92.64     39.66 o 
 -11  10   4     3221.08     3530.40     71.39 o 
 -10  10   4      993.21     1016.33     44.05 o 
  -9  10   4        0.92       17.87     22.49 o 
  -8  10   4     2739.29     2744.55     44.41 o 
  -7  10   4      519.72      543.20     25.15 o 
  -6  10   4      377.67      338.96     23.06 o 
  -5  10   4     3011.16     3070.91     43.72 o 
  -4  10   4     4876.59     4796.97     62.38 o 
  -3  10   4    15545.03    15759.67    111.41 o 
  -2  10   4      781.61      829.83     20.90 o 
  -1  10   4     5369.54     5528.41     59.52 o 
   0  10   4     8738.99     8663.19     77.00 o 
   1  10   4    24031.38    24548.65    227.04 o 
   2  10   4     3243.32     3519.62     45.07 o 
   3  10   4       76.74       69.10     14.97 o 
   4  10   4     2948.61     2715.40     36.08 o 
   5  10   4      274.86      208.54     16.85 o 
   6  10   4     5212.02     5211.01     54.07 o 
   7  10   4     2877.47     2748.11     50.41 o 
   8  10   4     3113.82     3267.93     47.80 o 
   9  10   4      177.38      163.70     23.01 o 
  10  10   4      759.31      814.58     34.64 o 
  11  10   4     2932.80     2869.22     82.10 o 
  12  10   4       61.50       54.44     24.15 o 
  13  10   4     1148.47     1125.70    102.80 o 
  14  10   4      221.88      195.18     52.63 o 
  15  10   4     1251.53     1202.49    188.75 o 
 -15  11   4      151.01      133.76     48.70 o 
 -14  11   4       21.53      -23.76     38.18 o 
 -13  11   4      734.21      862.27    105.00 o 
 -12  11   4      187.17      112.61     35.20 o 
 -11  11   4      371.87      364.07     40.20 o 
 -10  11   4     3627.33     3817.16     66.15 o 
  -9  11   4      783.18      870.69     37.64 o 
  -8  11   4      420.23      503.88     32.47 o 
  -7  11   4      815.89      750.84     30.89 o 
  -6  11   4     2414.84     2250.31     39.03 o 
  -5  11   4      519.08      488.68     31.65 o 
  -4  11   4       73.47       78.26     19.58 o 
  -3  11   4      159.42      145.73     18.54 o 
  -2  11   4      283.57      318.29     20.58 o 
  -1  11   4     1167.25     1161.15     27.20 o 
   0  11   4       22.79       -4.50     14.46 o 
   1  11   4    13744.27    14242.18    143.73 o 
   2  11   4     1519.77     1410.92     31.01 o 
   3  11   4      251.65      266.10     17.13 o 
   4  11   4     1036.30     1133.40     26.34 o 
   5  11   4      289.24      295.20     19.95 o 
   6  11   4     7984.44     8014.90     68.51 o 
   7  11   4     2706.41     2784.63     54.23 o 
   8  11   4        4.05        1.04     21.79 o 
   9  11   4      520.61      567.08     31.58 o 
  10  11   4     1111.59     1254.73     50.15 o 
  11  11   4      138.60       84.98     25.19 o 
  12  11   4     1949.21     1868.40    108.83 o 
  13  11   4      112.01       72.98     30.09 o 
  14  11   4      109.40       74.99     55.37 o 
 -14  12   4        4.44      -32.08     41.81 o 
 -13  12   4      370.02      439.91     50.11 o 
 -12  12   4       33.81       20.35     30.31 o 
 -11  12   4      173.68      186.43     35.02 o 
 -10  12   4      430.20      329.95     65.76 o 
  -9  12   4       32.72       32.48     25.21 o 
  -8  12   4     1886.83     1888.76     54.09 o 
  -7  12   4       30.94       46.05     24.12 o 
  -6  12   4     2151.80     2232.41     54.06 o 
  -5  12   4      131.71      171.10     26.93 o 
  -4  12   4      712.47      590.45     26.70 o 
  -3  12   4       53.76       93.32     18.85 o 
  -2  12   4      952.14      979.93     25.78 o 
  -1  12   4     3991.20     3730.68     44.02 o 
   0  12   4      631.73      531.99     28.23 o 
   1  12   4     3879.18     3606.34     64.83 o 
   2  12   4     4766.87     4719.09     54.34 o 
   3  12   4     3628.51     3648.53     40.42 o 
   4  12   4     1209.61     1200.43     37.85 o 
   5  12   4       56.16       57.09     15.43 o 
   6  12   4      832.44      821.60     33.47 o 
   7  12   4     1358.79     1309.94     32.93 o 
   8  12   4      278.48      344.31     27.55 o 
   9  12   4      439.11      422.92     37.32 o 
  10  12   4     2229.30     2210.11    110.18 o 
  11  12   4     1462.00     1385.62    102.08 o 
  12  12   4        8.61       12.15     29.98 o 
  13  12   4      632.82      597.36    143.53 o 
  14  12   4      106.38       94.88     58.39 o 
 -14  13   4       56.71       70.39     47.32 o 
 -13  13   4      100.32      107.24     45.34 o 
 -12  13   4      358.42      388.55     58.22 o 
 -11  13   4      295.18      343.01     52.61 o 
 -10  13   4      778.71      861.13     50.26 o 
  -9  13   4      374.49      385.51     36.07 o 
  -8  13   4     1369.09     1456.22     56.45 o 
  -7  13   4       27.17       21.38     24.81 o 
  -6  13   4     2038.64     2060.55     48.16 o 
  -5  13   4     1528.76     1565.87     37.48 o 
  -4  13   4       55.13       63.32     22.20 o 
  -3  13   4       12.61       42.87     20.02 o 
  -2  13   4     3499.71     3769.80     46.35 o 
  -1  13   4       10.71        8.75     18.12 o 
   0  13   4      159.00      165.75     27.34 o 
   1  13   4     3673.16     3541.58     79.82 o 
   2  13   4      695.81      713.29     30.63 o 
   3  13   4     5256.99     5373.73     54.34 o 
   4  13   4      839.91      786.67     25.61 o 
   5  13   4      610.30      644.14     27.59 o 
   6  13   4      139.06      144.40     22.88 o 
   7  13   4      289.96      267.79     24.93 o 
   8  13   4       57.01       41.52     20.70 o 
   9  13   4      483.83      409.23     25.71 o 
  10  13   4        5.98       -3.36     25.46 o 
  11  13   4     1056.84      957.04    102.22 o 
  12  13   4     1570.23     1796.13    106.42 o 
  13  13   4      891.83      841.98    280.46 o 
 -13  14   4        7.03       34.88     47.94 o 
 -12  14   4      218.08      192.83     51.56 o 
 -11  14   4     1188.76     1473.93     62.88 o 
 -10  14   4     1269.72     1354.18     74.07 o 
  -9  14   4        2.72       -0.43     28.00 o 
  -8  14   4     1339.12     1373.01     49.86 o 
  -7  14   4      760.84      787.62     41.68 o 
  -6  14   4      554.12      652.46     35.21 o 
  -5  14   4       41.49       60.95     23.86 o 
  -4  14   4      530.79      568.49     32.23 o 
  -3  14   4      628.50      652.67     29.93 o 
  -2  14   4        0.94        1.67     14.45 o 
  -1  14   4     2748.04     2689.56     43.56 o 
   0  14   4     7587.71     7562.93    122.66 o 
   1  14   4     3016.71     2964.15     56.31 o 
   2  14   4      962.64     1033.78     69.95 o 
   3  14   4     2017.28     2133.35     37.48 o 
   4  14   4        9.41       27.83     17.53 o 
   5  14   4      512.22      484.54     28.70 o 
   6  14   4      608.08      582.45     34.68 o 
   7  14   4      401.74      444.04     33.60 o 
   8  14   4      996.50      956.24     35.00 o 
   9  14   4      216.64      194.57     35.21 o 
  10  14   4     2408.98     1923.64    169.50 o 
  11  14   4      532.25      570.19     86.84 o 
  12  14   4       11.18       20.56     49.86 o 
  13  14   4       66.08       41.22     63.44 o 
 -13  15   4      569.27      398.67    116.83 o 
 -12  15   4     1642.50     1806.94     73.40 o 
 -11  15   4       55.11       83.85     47.95 o 
 -10  15   4       86.25       41.80     40.27 o 
  -9  15   4     1300.53     1349.24     61.92 o 
  -8  15   4      492.99      456.15     41.40 o 
  -7  15   4      235.67      240.83     30.92 o 
  -6  15   4      192.60      173.35     30.09 o 
  -5  15   4     1441.08     1488.26     39.66 o 
  -4  15   4      121.33      120.48     24.48 o 
  -3  15   4      882.88      944.92     34.77 o 
  -2  15   4      676.17      707.81     31.80 o 
  -1  15   4     1182.44     1095.80     39.82 o 
   0  15   4     5847.60     5855.99    100.73 o 
   1  15   4     2308.41     2336.65     55.35 o 
   2  15   4     7104.99     7116.02     90.19 o 
   3  15   4      947.58     1005.20     37.44 o 
   4  15   4     1369.29     1407.11     36.28 o 
   5  15   4    10900.30    10915.78     90.73 o 
   6  15   4     4758.27     4766.46     58.11 o 
   7  15   4       44.20       29.33     22.23 o 
   8  15   4      671.27      639.34     30.04 o 
   9  15   4     2016.30     1847.89    105.98 o 
  10  15   4     2316.55     2529.93    112.45 o 
  11  15   4       82.49       87.38     61.66 o 
  12  15   4      438.16      521.20     92.57 o 
 -12  16   4       97.55       95.69     53.82 o 
 -11  16   4       32.53       46.44     47.29 o 
 -10  16   4      189.34      196.01     49.85 o 
  -9  16   4       32.12       34.68     33.54 o 
  -8  16   4     1330.34     1375.29     46.43 o 
  -7  16   4     1261.99     1356.03     46.99 o 
  -6  16   4       43.87       49.38     25.59 o 
  -5  16   4       85.13       51.99     27.33 o 
  -4  16   4       22.49       42.23     26.89 o 
  -3  16   4     1707.98     1602.64     44.34 o 
  -2  16   4     3251.00     3290.15     50.09 o 
  -1  16   4       11.75       46.75     32.15 o 
   0  16   4      236.67      296.43     54.96 o 
   1  16   4     2649.73     2750.01     61.56 o 
   2  16   4       34.65        2.91     24.61 o 
   3  16   4     1693.47     1694.17     45.56 o 
   4  16   4      613.76      617.57     30.92 o 
   5  16   4      588.36      657.93     30.70 o 
   6  16   4      999.78     1002.80     34.32 o 
   7  16   4      468.57      351.42     32.11 o 
   8  16   4     1056.93      933.33     67.86 o 
   9  16   4       18.53       21.11     18.48 o 
  10  16   4      504.62      555.16    100.81 o 
  11  16   4      390.21      422.14     86.71 o 
  12  16   4      225.28      276.73     89.08 o 
 -11  17   4       41.76       43.43     61.33 o 
 -10  17   4      113.83      118.81     36.61 o 
  -9  17   4      790.82      810.96     49.22 o 
  -8  17   4      528.05      593.92     42.86 o 
  -7  17   4       68.66       51.29     30.34 o 
  -6  17   4      562.39      553.76     37.38 o 
  -5  17   4     3308.77     3563.53     66.48 o 
  -4  17   4     2609.37     2691.64     50.94 o 
  -3  17   4       25.61        9.99     21.83 o 
  -2  17   4      949.54     1028.54     43.79 o 
  -1  17   4     1290.65     1406.47     49.63 o 
   0  17   4      743.53      803.42     60.62 o 
   1  17   4     3672.23     3528.03     88.41 o 
   2  17   4     4018.39     4390.00     86.12 o 
   3  17   4      651.93      610.12     39.49 o 
   4  17   4       52.55       67.04     24.62 o 
   5  17   4     3076.39     3214.32     51.85 o 
   6  17   4      554.63      605.26     36.54 o 
   7  17   4      194.38      137.52     33.05 o 
   8  17   4      199.58      206.75     38.66 o 
   9  17   4     1078.86     1215.66    112.74 o 
  10  17   4      205.28      226.21     68.88 o 
  11  17   4       41.60      -14.79     54.13 o 
 -11  18   4       50.15       12.22     51.67 o 
 -10  18   4        6.24       20.93     30.83 o 
  -9  18   4      200.60      132.14     38.59 o 
  -8  18   4       21.24       15.65     30.37 o 
  -7  18   4       25.71       40.98     31.43 o 
  -6  18   4       14.52        6.54     25.51 o 
  -5  18   4        3.26      -24.10     28.93 o 
  -4  18   4     2391.37     2474.90     56.52 o 
  -3  18   4      816.12      862.04     40.73 o 
  -2  18   4      870.73      989.65     41.28 o 
  -1  18   4      558.10      565.69     46.20 o 
   0  18   4     1213.94     1140.27     49.99 o 
   1  18   4      412.24      409.36     50.85 o 
   2  18   4      130.53      149.70     33.09 o 
   3  18   4      364.85      379.43     34.99 o 
   4  18   4      113.17       73.56     28.08 o 
   5  18   4       81.20       44.62     24.02 o 
   6  18   4        0.61       30.31     26.63 o 
   7  18   4      590.15      508.91     40.99 o 
   8  18   4      133.93      187.84     61.26 o 
   9  18   4       15.42      -53.53     84.81 o 
  10  18   4      480.06      554.27     88.67 o 
 -10  19   4      258.08      180.16     54.19 o 
  -9  19   4      890.50      957.93     77.04 o 
  -8  19   4      330.86      316.76     41.53 o 
  -7  19   4        0.77      -14.14     26.62 o 
  -6  19   4      376.24      348.30     37.77 o 
  -5  19   4      733.83      739.40     41.45 o 
  -4  19   4       20.35       32.04     31.46 o 
  -3  19   4      422.81      361.84     35.57 o 
  -2  19   4     2278.29     2374.45     65.72 o 
  -1  19   4     1536.92     1502.99     57.78 o 
   0  19   4       46.27       80.35     35.87 o 
   1  19   4     1187.07     1320.26     59.81 o 
   2  19   4      322.93      356.47     38.42 o 
   3  19   4     1536.93     1566.56     55.35 o 
   4  19   4      143.15      118.75     30.85 o 
   5  19   4     2145.60     2152.50     51.57 o 
   6  19   4     2541.17     2312.89     72.81 o 
   7  19   4      284.20      291.51     71.29 o 
   8  19   4       33.02       47.09     54.21 o 
   9  19   4      359.88      458.57    105.47 o 
  -9  20   4        4.89      -15.36     36.63 o 
  -8  20   4       11.72       19.50     32.93 o 
  -7  20   4       17.85       41.75     33.55 o 
  -6  20   4       43.02       25.30     30.37 o 
  -5  20   4       67.74       54.78     30.52 o 
  -4  20   4      142.59      142.11     34.64 o 
  -3  20   4       27.24       13.98     29.05 o 
  -2  20   4        3.11       17.78     29.63 o 
  -1  20   4       23.47       38.86     31.19 o 
   0  20   4      704.03      797.33     45.29 o 
   1  20   4       22.06      -18.20     46.31 o 
   2  20   4      607.02      623.40     44.46 o 
   3  20   4      726.21      717.39     69.46 o 
   4  20   4        7.94       23.06     27.48 o 
   5  20   4      267.20      177.96     36.65 o 
   6  20   4       54.70        2.29     30.96 o 
   7  20   4     1657.38     1537.57     90.46 o 
   8  20   4       76.07       24.20     54.88 o 
  -7  21   4      165.72      138.33     44.29 o 
  -6  21   4      419.83      411.63     93.08 o 
  -5  21   4       87.38       67.17     34.75 o 
  -4  21   4       98.78       48.56     31.07 o 
  -3  21   4       92.52      143.21     38.40 o 
  -2  21   4      449.09      453.36     51.68 o 
  -1  21   4      972.60     1185.06     60.17 o 
   0  21   4      677.62      781.60     63.54 o 
   1  21   4      218.67      143.57     33.30 o 
   2  21   4      318.99      356.85     57.02 o 
   3  21   4      249.50      274.18     45.22 o 
   4  21   4      313.95      258.30     47.63 o 
   5  21   4     1244.66     1102.25    141.51 o 
   6  21   4      561.01      726.63    240.17 o 
   7  21   4       11.47       -5.46     46.99 o 
  -6  22   4       11.38       -2.55     30.01 o 
  -5  22   4       18.99       39.52     33.00 o 
  -4  22   4       27.94       10.70     39.61 o 
  -3  22   4      106.47       78.54     54.32 o 
  -2  22   4       97.75       98.42     51.13 o 
  -1  22   4       10.72       35.60     46.46 o 
   0  22   4      113.61       34.05     46.22 o 
   1  22   4       83.30      110.14     47.02 o 
   2  22   4       37.13       49.59     40.59 o 
   3  22   4       18.55       19.51     40.21 o 
   4  22   4      341.21      220.37     51.63 o 
   5  22   4       28.58       32.70    104.23 o 
  -3  23   4      279.46      186.72     83.65 o 
  -2  23   4      665.13      392.21    134.96 o 
  -1  23   4      424.52       -5.11     60.34 o 
   0  23   4      186.88       63.70     64.87 o 
   1  23   4      276.97      129.30    113.94 o 
   2  23   4     1135.15     1188.30     68.74 o 
   3  23   4        4.40       -8.50     42.85 o 
 -16   1   5      389.91        6.13     79.71 o 
 -15   1   5      389.50       -7.50     58.86 o 
 -14   1   5      514.03      568.17     56.55 o 
 -13   1   5      953.62     1315.49    123.68 o 
 -12   1   5      125.63       92.66     28.80 o 
 -11   1   5      660.24      779.94     44.39 o 
 -10   1   5     1758.35     1852.97     48.26 o 
  -9   1   5      921.36      869.43     33.03 o 
  -8   1   5     1583.87     1496.68     38.52 o 
  -7   1   5     1079.53     1080.79     32.70 o 
  -6   1   5    14298.91    13347.77     96.61 o 
  -5   1   5       25.16       37.17     19.35 o 
  -4   1   5    36836.36    36075.07    205.02 o 
  -3   1   5      930.36      986.28     23.25 o 
  -2   1   5    68139.23    70522.80    366.97 o 
  -1   1   5     5613.29     5170.99     32.78 o 
   0   1   5     2999.97     2666.21     19.86 o 
   1   1   5    23773.34    22888.45    179.25 o 
   2   1   5    35507.32    34426.30    121.65 o 
   3   1   5       12.12       44.75      6.58 o 
   4   1   5     7409.53     7401.02     39.15 o 
   5   1   5    12749.06    11895.01     61.40 o 
   6   1   5    26879.18    25735.93    265.31 o 
   7   1   5      480.44      422.92     18.17 o 
   8   1   5       33.74       55.10     15.72 o 
   9   1   5       22.77       44.46     19.82 o 
  10   1   5     4120.36     4222.43     53.03 o 
  11   1   5        5.77      -24.08     24.08 o 
  12   1   5       41.37      118.35     30.36 o 
  13   1   5     1494.62     1766.89     54.04 o 
  14   1   5      180.92      180.79     43.76 o 
  15   1   5     1317.01     1446.52    109.36 o 
  16   1   5     1628.51     1887.59     68.19 o 
 -16   2   5        8.78       -2.16     49.61 o 
 -15   2   5        5.08        4.07     42.62 o 
 -14   2   5      826.48      891.13     85.17 o 
 -13   2   5     1846.84     1986.37     59.78 o 
 -12   2   5       75.37       47.52     33.41 o 
 -11   2   5      213.06      167.09     30.99 o 
 -10   2   5       31.28       44.28     23.89 o 
  -9   2   5       16.56        1.43     16.96 o 
  -8   2   5      221.90      202.18     22.81 o 
  -7   2   5     1396.49     1377.24     30.09 o 
  -6   2   5      143.87      164.69     17.83 o 
  -5   2   5      260.11      302.29     20.62 o 
  -4   2   5     2623.27     2642.94     36.29 o 
  -3   2   5    16473.91    15334.95     96.47 o 
  -2   2   5     7315.78     6895.10     48.79 o 
  -1   2   5     7340.91     6831.17     44.23 o 
   0   2   5     6711.29     6061.43     45.99 o 
   1   2   5      774.90      764.05      9.00 o 
   2   2   5     2446.74     2059.37     12.88 o 
   3   2   5     6534.63     5770.51     28.01 o 
   4   2   5     2269.59     2095.44     17.10 o 
   5   2   5      189.80      227.87     13.06 o 
   6   2   5     5346.75     5172.19     35.28 o 
   7   2   5      141.11      126.32     13.72 o 
   8   2   5      794.09      847.57     25.32 o 
   9   2   5      200.74      247.09     22.26 o 
  10   2   5     4041.16     4341.99     52.61 o 
  11   2   5       22.41       14.55     21.05 o 
  12   2   5        6.79        4.53     24.81 o 
  13   2   5      264.05      307.44     39.39 o 
  14   2   5       62.61       89.95     31.37 o 
  15   2   5       20.70       34.12     37.85 o 
  16   2   5       19.68       23.35     35.65 o 
 -17   3   5       18.26       -7.15     58.49 o 
 -16   3   5     2420.97     3093.98    201.43 o 
 -15   3   5      521.58      824.39     91.27 o 
 -14   3   5      131.78       91.06     44.83 o 
 -13   3   5     1253.41     1345.78     68.67 o 
 -12   3   5       91.17      146.27     38.28 o 
 -11   3   5      316.38      319.57     43.52 o 
 -10   3   5       96.96      149.28     30.49 o 
  -9   3   5     2908.28     3069.17     49.93 o 
  -8   3   5      449.26      527.91     27.99 o 
  -7   3   5     1537.40     1606.48     32.57 o 
  -6   3   5     2203.25     1758.18     28.95 o 
  -5   3   5     4088.94     3863.02     39.51 o 
  -4   3   5     2985.17     3235.70     30.72 o 
  -3   3   5      124.60      139.57     11.50 o 
  -2   3   5    28001.60    25417.30    201.63 o 
  -1   3   5    18672.84    17821.03    129.02 o 
   0   3   5    13498.04    13174.36    146.18 o 
   1   3   5    13330.93    12446.28     75.53 o 
   2   3   5      153.46      194.24     13.53 o 
   3   3   5     5505.50     5540.99     28.49 o 
   4   3   5     1880.41     1852.80     18.28 o 
   5   3   5     9235.05     8197.53     43.97 o 
   6   3   5     8619.42     8414.71     49.25 o 
   7   3   5     1335.49     1405.64     25.98 o 
   8   3   5     2266.80     2401.34     31.69 o 
   9   3   5     5638.73     6232.11     54.97 o 
  10   3   5     5008.48     5097.77     61.89 o 
  11   3   5      536.19      595.25     34.18 o 
  12   3   5     1475.56     1849.48     43.58 o 
  13   3   5      198.31      276.07     38.39 o 
  14   3   5      191.26      212.23     38.17 o 
  15   3   5       37.49       41.34     30.98 o 
  16   3   5      143.04      132.60     44.09 o 
 -17   4   5       75.78       -2.23     43.03 o 
 -16   4   5      170.94       -5.28     41.40 o 
 -15   4   5      131.33        5.53     38.17 o 
 -14   4   5      299.85      275.24     58.83 o 
 -13   4   5     1327.17     1414.58     98.11 o 
 -12   4   5      413.39      457.75     39.95 o 
 -11   4   5       46.75       49.56     27.57 o 
 -10   4   5      478.95      564.20     46.33 o 
  -9   4   5      616.43      596.96     31.23 o 
  -8   4   5      761.53      870.97     30.06 o 
  -7   4   5     2870.74     3037.13     41.56 o 
  -6   4   5     4288.59     4034.97     43.37 o 
  -5   4   5     1597.67     1468.26     31.65 o 
  -4   4   5     4767.99     4593.71     37.08 o 
  -3   4   5    26441.84    25254.37    134.63 o 
  -2   4   5    25841.56    25560.66    112.00 o 
  -1   4   5     1582.47     1380.11     20.39 o 
   0   4   5     3033.43     2972.77     32.20 o 
   1   4   5      362.06      310.06      6.39 o 
   2   4   5     3137.88     3129.67     15.18 o 
   3   4   5     2750.66     2742.14     16.87 o 
   4   4   5        3.31        5.86      7.23 o 
   5   4   5     2207.82     2224.28     24.94 o 
   6   4   5    10260.35    10587.96     62.44 o 
   7   4   5       41.62       64.67     13.39 o 
   8   4   5     1010.67     1172.11     23.81 o 
   9   4   5     1693.80     1722.22     42.73 o 
  10   4   5     2839.35     3040.16     49.50 o 
  11   4   5       22.98       47.19     24.56 o 
  12   4   5      178.43      187.38     30.71 o 
  13   4   5       17.22       59.72     26.68 o 
  14   4   5      242.66      239.34     56.08 o 
  15   4   5      321.75      283.74     57.81 o 
  16   4   5      119.84       66.64     41.28 o 
 -16   5   5      956.99     1135.49     80.23 o 
 -15   5   5       75.73       41.90     40.60 o 
 -14   5   5       59.87        4.91     31.41 o 
 -13   5   5     1722.88     1956.16     76.88 o 
 -12   5   5       44.11       81.44     34.08 o 
 -11   5   5     1315.34     1315.99     55.49 o 
 -10   5   5      680.00      670.66     37.94 o 
  -9   5   5     7382.31     7826.46     81.72 o 
  -8   5   5     2448.62     2254.29     41.95 o 
  -7   5   5      368.20      279.87     21.95 o 
  -6   5   5     4039.79     3727.65     39.46 o 
  -5   5   5     1783.44     2023.80     27.87 o 
  -4   5   5     1069.21     1057.54     21.12 o 
  -3   5   5     1989.76     2028.25     21.79 o 
  -2   5   5       36.34       63.27      7.55 o 
  -1   5   5     7939.73     8226.33     50.70 o 
   0   5   5      130.31      149.33     10.99 o 
   1   5   5    14962.77    13826.70     76.57 o 
   2   5   5    50147.97    50104.84    481.17 o 
   3   5   5    13283.36    13735.28     73.37 o 
   4   5   5     2055.59     1994.85     17.43 o 
   5   5   5     3420.65     3194.86     26.59 o 
   6   5   5     5592.40     5119.42     39.82 o 
   7   5   5     1209.44     1071.66     23.27 o 
   8   5   5     3909.64     4107.13     38.74 o 
   9   5   5      874.55      783.84     24.17 o 
  10   5   5      636.68      663.25     34.96 o 
  11   5   5      910.59      874.38     36.87 o 
  12   5   5      476.80      485.45     48.65 o 
  13   5   5      338.25      412.96     36.10 o 
  14   5   5     1533.67     1558.91     63.77 o 
  15   5   5       21.78       32.98     31.34 o 
  16   5   5       59.60       -2.40     36.81 o 
 -16   6   5        0.49        4.80     33.81 o 
 -15   6   5      125.76       84.44     44.69 o 
 -14   6   5      654.31      486.69     81.49 o 
 -13   6   5      676.06      766.31     55.86 o 
 -12   6   5       14.41       24.39     30.09 o 
 -11   6   5       22.39       14.85     28.12 o 
 -10   6   5      439.04      459.29     33.39 o 
  -9   6   5        8.43        6.87     18.97 o 
  -8   6   5     3521.58     3589.31     47.85 o 
  -7   6   5      122.56      106.63     20.93 o 
  -6   6   5     4118.97     4160.28     44.94 o 
  -5   6   5        7.31        6.59     10.20 o 
  -4   6   5     2268.84     2205.23     24.79 o 
  -3   6   5      282.00      301.20     11.29 o 
  -2   6   5     1120.63     1317.93     19.91 o 
  -1   6   5       41.18       55.38      8.15 o 
   0   6   5     5709.98     5580.29     59.67 o 
   1   6   5     3630.28     3872.88     31.09 o 
   2   6   5      894.54      964.67     22.85 o 
   3   6   5     7751.48     7406.00     40.25 o 
   4   6   5     1158.42     1076.08     17.30 o 
   5   6   5     2596.45     2431.92     42.21 o 
   6   6   5     1667.89     1622.60     22.54 o 
   7   6   5       78.48      128.09     13.68 o 
   8   6   5     3258.79     3207.36     39.31 o 
   9   6   5     2417.06     2474.26     35.68 o 
  10   6   5      973.52      886.59     32.65 o 
  11   6   5      133.58      164.15     33.31 o 
  12   6   5      192.83      152.19     29.44 o 
  13   6   5      120.88      126.23     41.10 o 
  14   6   5      114.55       88.24     33.23 o 
  15   6   5      132.36       64.73     31.86 o 
  16   6   5       37.83        7.27     30.11 o 
 -16   7   5      478.76      186.68    109.18 o 
 -15   7   5       47.53       11.46     41.39 o 
 -14   7   5       41.37       60.27     37.45 o 
 -13   7   5     1078.60     1232.40     55.08 o 
 -12   7   5     2106.65     2377.88     57.52 o 
 -11   7   5      108.48       74.50     31.67 o 
 -10   7   5       20.28       24.69     25.78 o 
  -9   7   5       91.52      152.01     26.33 o 
  -8   7   5       16.19       46.53     22.94 o 
  -7   7   5     2629.87     2596.30     39.32 o 
  -6   7   5     2319.07     2048.75     32.50 o 
  -5   7   5     7431.82     7645.84     51.03 o 
  -4   7   5     7324.97     7212.73     46.19 o 
  -3   7   5     1270.79     1334.86     21.06 o 
  -2   7   5       31.08       73.17     13.41 o 
  -1   7   5     2103.32     1716.29     20.43 o 
   0   7   5     9645.88     9855.98     75.44 o 
   1   7   5    23733.29    23706.87    151.56 o 
   2   7   5       42.88       32.41      9.57 o 
   3   7   5     4510.62     3803.41     30.78 o 
   4   7   5     1024.99      839.87     14.30 o 
   5   7   5     3238.45     2958.85     30.80 o 
   6   7   5     5397.35     5194.51     39.49 o 
   7   7   5     1839.44     1784.01     27.89 o 
   8   7   5     2999.07     3175.61     37.36 o 
   9   7   5     1228.13     1247.65     35.04 o 
  10   7   5     1286.14     1304.53     35.13 o 
  11   7   5     1782.78     1590.48     50.75 o 
  12   7   5       67.10       78.99     26.28 o 
  13   7   5     2095.61     2382.93     70.32 o 
  14   7   5       58.80       78.23     30.36 o 
  15   7   5       10.38      -19.44     34.01 o 
 -16   8   5       99.39       33.30     43.16 o 
 -15   8   5      300.10      174.98     61.80 o 
 -14   8   5      260.38      199.67     48.19 o 
 -13   8   5      314.94      269.93     43.11 o 
 -12   8   5        2.17       -2.13     24.95 o 
 -11   8   5      296.68      315.62     37.70 o 
 -10   8   5     2016.83     2206.86     55.09 o 
  -9   8   5      180.91      254.06     28.54 o 
  -8   8   5     2175.62     2408.68     54.40 o 
  -7   8   5     3818.63     3951.38     48.16 o 
  -6   8   5     7154.45     6857.65     60.61 o 
  -5   8   5     3550.29     3539.28     33.67 o 
  -4   8   5      205.17      166.76     18.20 o 
  -3   8   5     2734.16     2537.20     36.01 o 
  -2   8   5        4.24        5.53     11.07 o 
  -1   8   5       12.47       21.89      9.48 o 
   0   8   5      371.19      421.58     18.64 o 
   1   8   5     1922.38     2228.08     33.76 o 
   2   8   5     1876.16     1955.35     31.73 o 
   3   8   5      577.56      603.08     13.60 o 
   4   8   5    20566.63    20902.52    126.55 o 
   5   8   5     2526.90     2335.05     29.93 o 
   6   8   5     2776.96     2911.63     40.82 o 
   7   8   5      879.72      773.58     24.69 o 
   8   8   5     1722.40     1732.69     27.97 o 
   9   8   5       48.85       40.53     15.42 o 
  10   8   5     2435.18     2286.78     52.65 o 
  11   8   5     1023.71     1195.62     35.95 o 
  12   8   5      206.13      122.66     28.95 o 
  13   8   5      215.13      182.10     31.02 o 
  14   8   5       12.21       18.69     25.29 o 
  15   8   5        2.15       27.21     35.85 o 
 -15   9   5        1.74      -14.61     36.28 o 
 -14   9   5      230.89      146.80     52.66 o 
 -13   9   5      392.68      383.49     82.70 o 
 -12   9   5      450.00      462.42     46.98 o 
 -11   9   5     1637.73     1798.15     55.36 o 
 -10   9   5     2254.90     2287.81     60.96 o 
  -9   9   5     1660.48     1656.13     42.67 o 
  -8   9   5        8.00        4.11     21.26 o 
  -7   9   5     1003.67     1053.16     28.07 o 
  -6   9   5     7871.02     7965.57     61.38 o 
  -5   9   5     2880.05     2831.56     37.54 o 
  -4   9   5    12334.79    12081.05     89.13 o 
  -3   9   5        4.23        5.11     11.35 o 
  -2   9   5     2359.01     1954.95     25.20 o 
  -1   9   5    13909.11    14570.48     92.49 o 
   0   9   5     8560.32     8625.80     76.61 o 
   1   9   5     1268.49     1061.72     23.25 o 
   2   9   5       78.63      156.38     20.41 o 
   3   9   5    11628.17    11467.78     72.62 o 
   4   9   5      681.68      725.44     16.17 o 
   5   9   5    11944.33    12135.83     75.73 o 
   6   9   5      339.95      349.40     19.86 o 
   7   9   5        2.54       33.93     19.63 o 
   8   9   5     3630.72     3644.07     39.41 o 
   9   9   5      397.14      415.57     22.18 o 
  10   9   5       19.34       24.34     24.82 o 
  11   9   5       15.42       35.16     19.38 o 
  12   9   5     2243.64     2299.08    134.36 o 
  13   9   5      691.01      779.49     44.39 o 
  14   9   5       44.43       45.93     31.18 o 
  15   9   5      430.49      481.79     89.59 o 
 -15  10   5      341.16      177.37     62.48 o 
 -14  10   5      969.71     1081.62     62.07 o 
 -13  10   5      260.62      194.57     54.30 o 
 -12  10   5       99.32       92.16     33.98 o 
 -11  10   5      270.53      272.47     41.20 o 
 -10  10   5      148.80      161.06     34.85 o 
  -9  10   5        5.74        2.55     20.92 o 
  -8  10   5      493.40      502.92     41.71 o 
  -7  10   5     7372.03     7169.56     62.02 o 
  -6  10   5     4552.04     4797.21     50.25 o 
  -5  10   5     1110.82     1277.31     36.53 o 
  -4  10   5     2292.30     1988.63     36.96 o 
  -3  10   5     2025.40     1936.62     33.22 o 
  -2  10   5     3331.71     3382.10     36.07 o 
  -1  10   5      135.82      108.15     14.77 o 
   0  10   5      853.57      837.55     26.12 o 
   1  10   5     2624.88     2236.05     44.00 o 
   2  10   5     5257.41     5930.27     55.39 o 
   3  10   5      543.61      507.69     18.69 o 
   4  10   5     1957.82     1859.59     27.04 o 
   5  10   5       22.63        4.41      9.22 o 
   6  10   5       99.39      114.72     12.84 o 
   7  10   5     2441.82     2439.09     47.80 o 
   8  10   5      422.22      398.65     25.92 o 
   9  10   5      148.31      153.84     29.66 o 
  10  10   5     1103.72     1116.15     48.53 o 
  11  10   5       93.81       94.60     24.37 o 
  12  10   5      655.95      652.72     39.95 o 
  13  10   5      366.71      215.88     63.91 o 
  14  10   5      476.84      513.65     78.28 o 
  15  10   5      501.32      486.27    117.18 o 
 -15  11   5       14.89        1.10     41.27 o 
 -14  11   5        5.56        1.75     31.70 o 
 -13  11   5      774.28      812.71    155.44 o 
 -12  11   5       11.23       23.29     29.70 o 
 -11  11   5      359.58      348.80     39.75 o 
 -10  11   5      150.83      183.43     38.62 o 
  -9  11   5      493.56      567.07     39.20 o 
  -8  11   5       51.92       35.04     21.67 o 
  -7  11   5      316.93      354.58     30.95 o 
  -6  11   5       15.65        4.98     14.89 o 
  -5  11   5     2414.82     2269.69     40.68 o 
  -4  11   5       36.30       23.88     21.55 o 
  -3  11   5      367.53      393.17     19.94 o 
  -2  11   5      857.62      844.76     26.76 o 
  -1  11   5     3269.41     2943.56     36.02 o 
   0  11   5       33.78       21.29     16.88 o 
   1  11   5     3099.83     2883.21     53.57 o 
   2  11   5      295.07      346.92     23.12 o 
   3  11   5      905.82      920.27     21.93 o 
   4  11   5     3197.64     3356.30     43.66 o 
   5  11   5     1698.61     1721.52     29.31 o 
   6  11   5     1316.17     1291.27     27.08 o 
   7  11   5      385.81      371.07     32.98 o 
   8  11   5      531.07      600.03     35.96 o 
   9  11   5      159.42      195.21     25.28 o 
  10  11   5      361.98      361.01     37.35 o 
  11  11   5       22.38       12.83     28.16 o 
  12  11   5     1604.38     1506.07    127.86 o 
  13  11   5      277.07      298.22     73.51 o 
  14  11   5      261.70      222.85     69.00 o 
 -14  12   5        5.31      -14.56     41.48 o 
 -13  12   5       46.80       53.15     44.24 o 
 -12  12   5       68.94       68.44     38.51 o 
 -11  12   5      284.09      274.57     43.00 o 
 -10  12   5      204.65      183.12     37.01 o 
  -9  12   5     1373.47     1392.17     50.67 o 
  -8  12   5      401.70      454.16     35.20 o 
  -7  12   5     4691.92     4845.80     59.01 o 
  -6  12   5      324.79      382.17     30.59 o 
  -5  12   5     1745.03     1891.89     43.27 o 
  -4  12   5    11583.22    11696.28     86.49 o 
  -3  12   5     4704.11     4709.43     53.05 o 
  -2  12   5        0.89       -1.21     15.13 o 
  -1  12   5       30.27       17.90     14.62 o 
   0  12   5     8455.74     8227.76     87.07 o 
   1  12   5        9.60       14.93     22.44 o 
   2  12   5     1488.85     1561.16     34.84 o 
   3  12   5       61.96       50.36     15.76 o 
   4  12   5      717.76      625.58     25.34 o 
   5  12   5      643.43      622.50     23.63 o 
   6  12   5      477.29      540.13     23.72 o 
   7  12   5      167.27      189.82     19.68 o 
   8  12   5     1179.55     1050.38     26.67 o 
   9  12   5     2267.61     2197.79     71.34 o 
  10  12   5      374.19      341.74     45.54 o 
  11  12   5     1083.95     1198.65     81.34 o 
  12  12   5        7.49      -17.40     49.35 o 
  13  12   5       15.63       10.82     43.74 o 
  14  12   5      870.70      733.02    154.25 o 
 -14  13   5      375.42      300.28     63.38 o 
 -13  13   5       20.06       25.65     35.85 o 
 -12  13   5      645.98      651.03     60.93 o 
 -11  13   5      829.16      880.43     55.03 o 
 -10  13   5      160.45      152.48     38.62 o 
  -9  13   5     4033.27     4203.67     74.98 o 
  -8  13   5       76.05       80.84     34.77 o 
  -7  13   5     4969.00     5091.46     74.63 o 
  -6  13   5     9250.03     9397.97     94.58 o 
  -5  13   5       75.32       83.97     28.36 o 
  -4  13   5      813.85      839.74     30.24 o 
  -3  13   5     2602.43     2573.67     40.27 o 
  -2  13   5     1696.02     1751.33     32.29 o 
  -1  13   5      218.96      215.97     23.10 o 
   0  13   5      312.14      339.43     30.14 o 
   1  13   5     1805.11     1814.90     52.02 o 
   2  13   5      907.68      957.39     43.38 o 
   3  13   5     1611.45     1585.17     33.90 o 
   4  13   5     1193.28     1323.88     33.03 o 
   5  13   5     4379.02     4322.43     52.40 o 
   6  13   5        8.03       21.04     19.67 o 
   7  13   5       88.27       79.30     19.37 o 
   8  13   5      331.89      286.23     24.07 o 
   9  13   5       33.92       44.02     22.08 o 
  10  13   5       53.40        8.18     21.71 o 
  11  13   5      276.37      246.80     55.98 o 
  12  13   5      153.18      208.91     59.11 o 
  13  13   5      241.42      205.69     69.10 o 
 -13  14   5      381.52      311.11     83.80 o 
 -12  14   5       39.43        0.58     45.06 o 
 -11  14   5     1165.06     1232.62     63.59 o 
 -10  14   5     1152.79     1257.47     63.02 o 
  -9  14   5      306.87      270.26     44.89 o 
  -8  14   5      626.84      670.33     48.43 o 
  -7  14   5     1033.65     1176.04     50.49 o 
  -6  14   5       97.55      111.46     37.72 o 
  -5  14   5     5578.51     5559.86     64.92 o 
  -4  14   5     3929.86     3835.59     56.77 o 
  -3  14   5      720.42      832.78     29.87 o 
  -2  14   5      409.10      439.82     28.46 o 
  -1  14   5     3300.41     3380.68     51.45 o 
   0  14   5       66.13       90.78     28.80 o 
   1  14   5     1493.69     1554.34     58.49 o 
   2  14   5      257.55      297.44     31.36 o 
   3  14   5     3213.74     3414.46     44.34 o 
   4  14   5     5881.96     5757.46     68.92 o 
   5  14   5       38.00       40.48     19.50 o 
   6  14   5      329.57      364.72     25.90 o 
   7  14   5       10.27       -1.97     15.88 o 
   8  14   5     2696.08     2650.07     84.53 o 
   9  14   5      222.95      191.93     30.64 o 
  10  14   5     1329.57     1479.49    181.10 o 
  11  14   5     1487.76     1588.58     92.64 o 
  12  14   5      144.32      182.44     61.08 o 
  13  14   5      228.96      116.74     70.21 o 
 -13  15   5       30.57       10.29     41.44 o 
 -12  15   5      302.03      309.75     55.38 o 
 -11  15   5        4.04        4.41     40.38 o 
 -10  15   5        0.95       31.99     57.23 o 
  -9  15   5      747.32      907.88     51.26 o 
  -8  15   5        2.23        6.03     25.87 o 
  -7  15   5      423.24      404.21     36.79 o 
  -6  15   5      425.26      388.08     32.50 o 
  -5  15   5      135.82      159.50     26.63 o 
  -4  15   5       79.99       71.79     23.71 o 
  -3  15   5     1413.52     1483.83     38.72 o 
  -2  15   5      880.87      846.06     40.04 o 
  -1  15   5      184.10      163.33     26.66 o 
   0  15   5       11.14       17.72     32.16 o 
   1  15   5        8.94       -0.06     29.16 o 
   2  15   5      650.32      673.67     42.21 o 
   3  15   5      961.59      944.68     31.36 o 
   4  15   5      295.61      277.97     29.36 o 
   5  15   5      155.88      164.50     22.40 o 
   6  15   5      273.47      279.18     26.46 o 
   7  15   5     2975.92     2830.63     48.01 o 
   8  15   5      728.34      649.23     33.05 o 
   9  15   5      965.54     1055.67     88.16 o 
  10  15   5       89.79       56.09     56.08 o 
  11  15   5        0.21       53.21     63.77 o 
  12  15   5      173.34      134.81     70.82 o 
 -12  16   5       54.38       69.99     66.58 o 
 -11  16   5     1580.24     1719.86    111.29 o 
 -10  16   5      623.62      572.29     74.20 o 
  -9  16   5      387.05      453.47     46.58 o 
  -8  16   5      270.27      231.25     34.86 o 
  -7  16   5       40.74       36.09     27.84 o 
  -6  16   5     5686.64     6107.87     78.64 o 
  -5  16   5      119.43      130.35     27.29 o 
  -4  16   5      522.22      611.94     35.92 o 
  -3  16   5     2924.77     3139.78     52.70 o 
  -2  16   5       10.17       18.15     24.20 o 
  -1  16   5     1307.10     1331.14     41.35 o 
   0  16   5     2755.46     2744.45     92.61 o 
   1  16   5      270.63      304.18     38.36 o 
   2  16   5      309.50      346.13     38.14 o 
   3  16   5     4580.55     4487.22     63.95 o 
   4  16   5     2621.29     2672.75     46.56 o 
   5  16   5      495.46      531.36     32.68 o 
   6  16   5     1775.18     1721.53     47.12 o 
   7  16   5     1709.42     1784.09     73.09 o 
   8  16   5      677.25      672.28     75.38 o 
   9  16   5       28.67      134.11     93.28 o 
  10  16   5     1430.92     1454.48     91.31 o 
  11  16   5      491.37      552.79     81.82 o 
  12  16   5      134.84      182.52     76.50 o 
 -11  17   5      438.03      492.19     81.57 o 
 -10  17   5      148.73      150.51     53.18 o 
  -9  17   5      294.35      268.59     38.61 o 
  -8  17   5     1304.12     1301.32     53.32 o 
  -7  17   5       19.78       17.82     25.55 o 
  -6  17   5       93.76       71.98     28.70 o 
  -5  17   5       34.45       51.07     32.29 o 
  -4  17   5       42.57       81.76     26.21 o 
  -3  17   5       36.72       40.30     26.08 o 
  -2  17   5     1933.93     1994.64     46.96 o 
  -1  17   5       11.23      -15.33     25.77 o 
   0  17   5      272.20      242.45     36.62 o 
   1  17   5       83.99       77.21     34.59 o 
   2  17   5      103.74       57.93     30.68 o 
   3  17   5     1273.58     1271.28     43.06 o 
   4  17   5       13.26       19.86     22.60 o 
   5  17   5      175.10      203.55     25.92 o 
   6  17   5        5.35       -8.19     18.41 o 
   7  17   5      371.85      285.29     62.83 o 
   8  17   5       68.75      123.92     66.69 o 
   9  17   5        7.85      -50.63    116.32 o 
  10  17   5        3.72       -2.84     43.46 o 
  11  17   5        1.29       24.93     60.00 o 
 -11  18   5      881.49      730.03    115.57 o 
 -10  18   5      571.75      519.14     82.46 o 
  -9  18   5       41.01      113.62     35.43 o 
  -8  18   5     1142.56     1217.02     54.70 o 
  -7  18   5      743.75      787.21     43.01 o 
  -6  18   5      188.72      179.30     35.27 o 
  -5  18   5      792.04      794.95     39.65 o 
  -4  18   5     1636.64     1672.92     51.38 o 
  -3  18   5     2153.86     2182.88     56.73 o 
  -2  18   5       70.72       70.55     27.30 o 
  -1  18   5      350.01      290.40     56.05 o 
   0  18   5      897.01     1001.07     48.08 o 
   1  18   5     2559.95     2516.87     81.17 o 
   2  18   5      223.73      226.40     32.19 o 
   3  18   5     2156.87     2305.75     57.04 o 
   4  18   5      542.04      550.19     36.07 o 
   5  18   5      363.45      402.00     34.51 o 
   6  18   5      736.02      701.63     35.72 o 
   7  18   5     1807.35     1726.51     95.21 o 
   8  18   5      628.49      691.72    102.24 o 
   9  18   5        0.54       41.01     90.97 o 
  10  18   5     1075.38     1189.27     93.86 o 
 -10  19   5        9.02       -1.32     32.39 o 
  -9  19   5      101.15      102.88     40.04 o 
  -8  19   5        6.30       -8.01     30.60 o 
  -7  19   5      101.14       55.98     33.53 o 
  -6  19   5       63.08       41.32     28.90 o 
  -5  19   5      242.41      246.29     39.28 o 
  -4  19   5      136.15      153.45     31.41 o 
  -3  19   5       30.10        8.71     28.37 o 
  -2  19   5      366.10      361.49     38.03 o 
  -1  19   5      518.95      477.71     43.08 o 
   0  19   5      488.36      428.24     43.48 o 
   1  19   5      415.76      398.66     49.21 o 
   2  19   5        7.96       26.23     40.62 o 
   3  19   5       20.25       53.45     32.57 o 
   4  19   5       30.88        4.30     25.55 o 
   5  19   5       31.75       36.72     24.52 o 
   6  19   5      108.91       64.32     24.46 o 
   7  19   5        0.61       54.74     58.98 o 
   8  19   5      523.99      586.76    124.27 o 
   9  19   5       11.84      -10.69     48.36 o 
  -9  20   5        0.57       18.37     32.96 o 
  -8  20   5       46.51        8.57     35.36 o 
  -7  20   5     1324.64     1343.60     62.10 o 
  -6  20   5      113.77      125.28     37.94 o 
  -5  20   5        3.04       -5.89     25.16 o 
  -4  20   5     1539.13     1565.17     56.00 o 
  -3  20   5      496.32      538.58     41.87 o 
  -2  20   5       98.24       72.60     41.53 o 
  -1  20   5      623.88      586.37     44.24 o 
   0  20   5     2406.87     2378.13     74.45 o 
   1  20   5     3106.50     3176.62     82.64 o 
   2  20   5        0.79        7.85     30.91 o 
   3  20   5     1448.64     1568.19     52.00 o 
   4  20   5      254.00      232.79     49.85 o 
   5  20   5      109.20       77.26     38.65 o 
   6  20   5       40.62       37.81    104.23 o 
   7  20   5      364.06      515.94     75.52 o 
   8  20   5      156.83      159.11     68.04 o 
  -7  21   5       30.12      -11.15     28.41 o 
  -6  21   5       75.00       49.58     33.06 o 
  -5  21   5       55.26       61.22     37.90 o 
  -4  21   5       31.38       65.22     32.72 o 
  -3  21   5      197.24      179.27     41.56 o 
  -2  21   5       83.98       77.81     35.04 o 
  -1  21   5        8.65        0.95     32.45 o 
   0  21   5     1082.57     1053.29     91.62 o 
   1  21   5      607.72      430.63     47.52 o 
   2  21   5       32.50       61.70     44.21 o 
   3  21   5       24.11        3.44     33.15 o 
   4  21   5       91.02       60.14     40.64 o 
   5  21   5       12.02      111.38    117.51 o 
   6  21   5       84.05       81.75    119.56 o 
   7  21   5       17.77       55.77     68.57 o 
  -6  22   5       10.30        4.95     33.32 o 
  -5  22   5      129.78       88.32     43.09 o 
  -4  22   5     1006.60      931.96    166.27 o 
  -3  22   5      570.02      421.87    158.79 o 
  -2  22   5       12.13      -55.43     55.43 o 
  -1  22   5      234.09       90.99     77.57 o 
   0  22   5     1545.69     1439.23     77.87 o 
   1  22   5     1994.16     2071.30     85.37 o 
   2  22   5      112.11      124.43     44.99 o 
   3  22   5      283.46      259.37     50.78 o 
   4  22   5      200.55      225.84    126.71 o 
   5  22   5       10.55       11.24     97.08 o 
  -3  23   5       50.95       25.17     56.09 o 
  -2  23   5        2.73      -17.70     53.27 o 
  -1  23   5       11.28       10.21     50.18 o 
   0  23   5      426.93      126.62    113.67 o 
   1  23   5       57.14       16.66     39.72 o 
   2  23   5      192.52      111.71     53.36 o 
 -16   0   6       24.73        3.97     55.97 o 
 -15   0   6       78.46      113.43     92.99 o 
 -13   0   6      276.33      210.37     62.09 o 
 -12   0   6      879.99      931.16    101.19 o 
 -11   0   6      600.71      574.19     49.14 o 
 -10   0   6     3926.51     4234.67    129.97 o 
  -9   0   6     1397.31     1453.99     61.44 o 
  -8   0   6     6093.25     6548.20    111.69 o 
  -7   0   6    16749.44    17535.77    200.47 o 
  -6   0   6    11211.13    11619.76    124.74 o 
  -5   0   6      986.11      831.89     37.23 o 
  -4   0   6   147592.06   163784.66   1322.69 o 
  -3   0   6    60237.63    61018.09    467.94 o 
  -2   0   6   291349.00   314425.81   5109.36 o 
  -1   0   6     1918.77     1937.04     38.93 o 
   0   0   6    48707.19    48377.85    334.32 o 
   1   0   6      728.90      536.42     16.26 o 
   2   0   6        2.31       -4.01      6.41 o 
   3   0   6      211.25      226.49     14.78 o 
   4   0   6    14477.22    13021.49     78.94 o 
   5   0   6     1126.33     1194.47     24.26 o 
   6   0   6     2972.58     3621.34     43.42 o 
   7   0   6    19314.58    19616.74    159.76 o 
   8   0   6     1026.56     1206.71     40.21 o 
   9   0   6     2268.08     2287.36     56.29 o 
  10   0   6     4235.71     4414.49     78.53 o 
  11   0   6     1163.28     1496.19     66.43 o 
  12   0   6      160.94      168.41     39.79 o 
  13   0   6       46.88       69.65     44.30 o 
  14   0   6     5176.55     5892.82    128.18 o 
  15   0   6     2516.60     2513.16    194.28 o 
  16   0   6      213.43      184.80     85.79 o 
 -17   1   6       62.23       -3.07     76.64 o 
 -16   1   6       29.62       -3.07     70.51 o 
 -15   1   6        1.93        9.20     76.64 o 
 -14   1   6      320.16      186.75     63.50 o 
 -13   1   6        0.15       32.70     70.51 o 
 -12   1   6       78.41       43.50     29.57 o 
 -11   1   6      225.23      279.42     44.61 o 
 -10   1   6        4.78       30.55     23.68 o 
  -9   1   6      106.26       77.81     24.49 o 
  -8   1   6     1055.30     1053.76     36.02 o 
  -7   1   6     1827.29     2012.70     43.17 o 
  -6   1   6     3165.91     3341.27     51.34 o 
  -5   1   6      663.27      512.17     26.03 o 
  -4   1   6    43107.69    43199.79    245.94 o 
  -3   1   6    20664.43    19940.95    117.34 o 
  -2   1   6    14836.23    14316.36     97.07 o 
  -1   1   6    19354.83    18016.94    128.03 o 
   0   1   6     4586.22     4416.26     26.45 o 
   1   1   6    47736.39    48410.13    196.77 o 
   2   1   6     8830.04     8539.62     38.44 o 
   3   1   6       72.38       82.55      7.34 o 
   4   1   6     7888.61     6962.62     36.10 o 
   5   1   6      727.64      730.43     15.03 o 
   6   1   6     1088.77     1042.77     19.31 o 
   7   1   6     1548.95     1887.95     26.50 o 
   8   1   6      154.80      177.25     19.62 o 
   9   1   6      818.69      838.36     25.92 o 
  10   1   6       18.60        3.45     16.21 o 
  11   1   6      180.76      211.21     27.23 o 
  12   1   6      119.35      121.87     31.21 o 
  13   1   6      741.72      724.37     47.04 o 
  14   1   6       59.32       37.42     37.06 o 
  15   1   6      123.88      100.57     34.71 o 
  16   1   6        0.68       -9.78     36.81 o 
 -16   2   6       69.39       43.51     56.04 o 
 -15   2   6      314.95        1.02     71.53 o 
 -14   2   6     4301.65     5076.52    199.50 o 
 -13   2   6       53.60       33.24     35.94 o 
 -12   2   6        5.03       19.92     43.92 o 
 -11   2   6      353.34      420.55     38.96 o 
 -10   2   6       11.36       31.29     25.69 o 
  -9   2   6     1388.11     1430.69     37.41 o 
  -8   2   6      613.29      655.56     29.81 o 
  -7   2   6    16147.64    16253.47    164.76 o 
  -6   2   6     8228.49     8173.44     73.75 o 
  -5   2   6       14.44        7.55     14.28 o 
  -4   2   6     2105.51     1717.05     29.81 o 
  -3   2   6     8790.01     8824.26     68.59 o 
  -2   2   6     2603.80     2140.36     27.35 o 
  -1   2   6    33949.20    32936.90    170.56 o 
   0   2   6      963.40      953.24     10.21 o 
   1   2   6     3355.19     3010.67     21.58 o 
   2   2   6     1598.73     1750.98     14.15 o 
   3   2   6     5318.21     4528.78     24.89 o 
   4   2   6      306.74      290.73     11.05 o 
   5   2   6     9363.96     9043.38     47.24 o 
   6   2   6     1020.97     1177.60     21.93 o 
   7   2   6     4053.82     3605.32     34.42 o 
   8   2   6    11387.12    10902.91    104.69 o 
   9   2   6      229.24      271.49     23.49 o 
  10   2   6    10180.46    10603.50     87.04 o 
  11   2   6     1886.66     2162.44     44.16 o 
  12   2   6      289.33      297.74     31.47 o 
  13   2   6      299.46      240.20     34.37 o 
  14   2   6       10.67       10.54     27.25 o 
  15   2   6      218.46      204.76     44.82 o 
  16   2   6        4.10        4.63     32.52 o 
 -17   3   6       33.29       25.50     68.81 o 
 -16   3   6       90.25       -5.11     82.77 o 
 -15   3   6       40.90        1.90     41.00 o 
 -14   3   6        0.25      -46.53     46.53 o 
 -13   3   6      308.54      305.56     89.93 o 
 -12   3   6     1716.31     1821.13     52.67 o 
 -11   3   6      165.18      175.63     34.94 o 
 -10   3   6      502.09      573.89     40.96 o 
  -9   3   6      183.85      192.26     27.85 o 
  -8   3   6      301.91      379.25     25.59 o 
  -7   3   6      899.95      946.06     29.41 o 
  -6   3   6       23.93       12.75     14.88 o 
  -5   3   6      278.03      445.20     18.49 o 
  -4   3   6     2774.49     2943.64     31.06 o 
  -3   3   6     5316.09     5079.94     36.27 o 
  -2   3   6     5266.84     4732.06     31.99 o 
  -1   3   6     8160.81     7401.00    115.00 o 
   0   3   6       31.19       10.27      5.31 o 
   1   3   6    51277.64    49789.17    302.11 o 
   2   3   6     8909.31     9221.30     59.04 o 
   3   3   6    25260.22    25536.86    129.70 o 
   4   3   6      470.54      480.33     11.62 o 
   5   3   6     1597.79     1747.75     19.99 o 
   6   3   6      371.96      427.57     14.72 o 
   7   3   6      427.10      464.68     16.52 o 
   8   3   6     1380.94     1537.83     25.69 o 
   9   3   6      145.47      139.14     22.45 o 
  10   3   6      374.55      367.53     26.20 o 
  11   3   6      389.05      396.05     30.64 o 
  12   3   6       26.77       14.01     22.63 o 
  13   3   6       73.03       62.42     28.54 o 
  14   3   6      104.39       35.91     34.63 o 
  15   3   6        0.10        1.36     26.25 o 
  16   3   6      393.41      239.79     54.52 o 
 -17   4   6        4.45        1.02     70.51 o 
 -16   4   6      204.40        0.05     35.34 o 
 -15   4   6     1086.01     1363.67     81.82 o 
 -14   4   6     1692.67     1932.96     86.46 o 
 -13   4   6     2825.68     2972.80     67.59 o 
 -12   4   6      137.21      156.35     42.48 o 
 -11   4   6     2177.94     2340.14     71.33 o 
 -10   4   6     1752.96     1950.27     45.47 o 
  -9   4   6      269.93      286.20     32.36 o 
  -8   4   6     1511.27     1470.32     34.34 o 
  -7   4   6     8087.66     7988.41     84.66 o 
  -6   4   6     3437.86     3109.02     38.81 o 
  -5   4   6     3059.68     2953.40     33.81 o 
  -4   4   6    22366.61    21148.60    116.31 o 
  -3   4   6    10330.76    10080.52     60.44 o 
  -2   4   6    10170.25    10077.39     57.10 o 
  -1   4   6     2194.17     2055.00     26.57 o 
   0   4   6    15030.25    13239.48     93.39 o 
   1   4   6    17399.15    16745.82    141.07 o 
   2   4   6      364.55      489.81     20.07 o 
   3   4   6    27615.91    26396.11    159.66 o 
   4   4   6     9078.72     8392.79     44.29 o 
   5   4   6     5851.09     5809.35     35.20 o 
   6   4   6     3844.63     3887.71     29.51 o 
   7   4   6     1467.34     1374.18     21.71 o 
   8   4   6     5851.93     5946.22     48.64 o 
   9   4   6      810.30      757.25     25.92 o 
  10   4   6     1837.98     1861.76     49.00 o 
  11   4   6     1135.26     1288.72     40.48 o 
  12   4   6     2277.02     2436.60     52.86 o 
  13   4   6      179.82      207.33     32.48 o 
  14   4   6       42.75       18.46     30.06 o 
  15   4   6      352.35      295.61     73.09 o 
  16   4   6        8.14      -15.11     32.00 o 
 -16   5   6        8.14       12.39     62.98 o 
 -15   5   6       55.36       28.96     35.84 o 
 -14   5   6      260.20      219.53     47.93 o 
 -13   5   6      411.25      344.10     46.82 o 
 -12   5   6      184.82      250.13     41.81 o 
 -11   5   6       32.04        5.77     22.99 o 
 -10   5   6       38.69       26.67     24.19 o 
  -9   5   6     1387.45     1379.45     38.74 o 
  -8   5   6      253.60      244.48     24.31 o 
  -7   5   6      361.77      357.41     23.14 o 
  -6   5   6       84.78       66.68     17.64 o 
  -5   5   6      573.82      573.12     20.20 o 
  -4   5   6     3918.22     4005.59     40.60 o 
  -3   5   6     5581.65     5254.72     38.76 o 
  -2   5   6     1510.60     1461.58     14.47 o 
  -1   5   6        2.53       20.81      5.41 o 
   0   5   6     8478.06     8096.07     55.80 o 
   1   5   6     3554.69     3117.28     25.62 o 
   2   5   6        6.80        7.77      3.41 o 
   3   5   6     3011.68     2824.66     34.68 o 
   4   5   6       53.85       63.48      4.49 o 
   5   5   6      543.18      509.32     12.20 o 
   6   5   6     3372.47     3354.32     42.03 o 
   7   5   6     1077.56     1102.57     20.82 o 
   8   5   6      214.82      217.32     17.70 o 
   9   5   6      131.48      128.88     19.17 o 
  10   5   6      241.18      212.42     22.93 o 
  11   5   6     1883.19     1928.43     41.37 o 
  12   5   6      481.70      495.65     34.44 o 
  13   5   6       39.58       63.07     30.98 o 
  14   5   6      203.07      170.63     38.95 o 
  15   5   6        0.79      -15.43     33.39 o 
  16   5   6      283.86      201.28     43.54 o 
 -16   6   6        1.96      -24.81     39.89 o 
 -15   6   6      222.14       95.21     62.86 o 
 -14   6   6      214.97      125.66     52.40 o 
 -13   6   6      195.60      172.71     41.67 o 
 -12   6   6      690.82      817.67     48.58 o 
 -11   6   6     1270.35     1440.35     54.60 o 
 -10   6   6        9.28       11.06     22.37 o 
  -9   6   6      180.78      183.02     27.80 o 
  -8   6   6      322.24      379.62     30.97 o 
  -7   6   6     7989.09     8018.93     70.21 o 
  -6   6   6     1407.68     1413.87     29.42 o 
  -5   6   6     1836.39     1869.54     32.20 o 
  -4   6   6    24165.41    23478.39    130.07 o 
  -3   6   6    17246.45    16731.12     80.83 o 
  -2   6   6     2875.35     2657.10     28.39 o 
  -1   6   6    11238.99    10225.64     59.15 o 
   0   6   6     3417.39     3209.41     32.56 o 
   1   6   6     3865.02     3409.61     44.62 o 
   2   6   6     7544.60     7548.72     52.92 o 
   3   6   6      557.49      410.17      8.10 o 
   4   6   6      752.54     1090.01     18.53 o 
   5   6   6     3368.92     3394.29     26.67 o 
   6   6   6      239.20      284.22     16.65 o 
   7   6   6     1281.73     1167.53     20.82 o 
   8   6   6      744.43      573.34     19.61 o 
   9   6   6      701.22      707.98     25.37 o 
  10   6   6     4335.77     4603.77     53.99 o 
  11   6   6     2191.80     2237.56     41.22 o 
  12   6   6      711.42      735.89     53.35 o 
  13   6   6      142.25      153.62     33.78 o 
  14   6   6      176.82      163.64     31.92 o 
  15   6   6      812.31      888.41     86.30 o 
  16   6   6       28.83       17.82     37.19 o 
 -16   7   6      299.99       54.31     47.94 o 
 -15   7   6       13.91       17.51     39.47 o 
 -14   7   6      279.01      299.34     61.94 o 
 -13   7   6      190.78      223.23     40.15 o 
 -12   7   6       35.37       49.81     31.21 o 
 -11   7   6      509.28      535.78     42.00 o 
 -10   7   6        1.50       12.46     25.15 o 
  -9   7   6     1215.79     1309.69     38.90 o 
  -8   7   6        3.18       -2.12     18.21 o 
  -7   7   6     1204.76     1145.65     34.32 o 
  -6   7   6     2718.34     2794.42     37.18 o 
  -5   7   6     2961.42     2960.17     43.30 o 
  -4   7   6     2316.31     2133.43     24.93 o 
  -3   7   6     1846.92     1970.08     22.68 o 
  -2   7   6    33409.21    32805.98    182.55 o 
  -1   7   6       55.50       63.45      8.65 o 
   0   7   6     2090.63     2133.70     27.47 o 
   1   7   6    12284.84    12469.71     85.43 o 
   2   7   6     2988.14     2707.88     31.60 o 
   3   7   6     8970.21     9119.83     55.29 o 
   4   7   6      292.80      296.15     12.33 o 
   5   7   6       22.34       44.16      9.10 o 
   6   7   6     6925.85     7030.90     76.05 o 
   7   7   6      801.33      826.30     20.32 o 
   8   7   6      127.95      101.39     16.51 o 
   9   7   6     1440.20     1368.03     30.73 o 
  10   7   6      163.75      127.79     21.46 o 
  11   7   6     2227.17     2102.41     43.52 o 
  12   7   6      743.11      800.74     37.19 o 
  13   7   6        8.36       -1.53     21.24 o 
  14   7   6       22.13        8.00     19.81 o 
  15   7   6      440.91      419.96    112.11 o 
 -16   8   6      128.38       77.62     47.29 o 
 -15   8   6      178.64      120.49     48.04 o 
 -14   8   6     1405.99     1536.03     62.02 o 
 -13   8   6      958.17      907.19     64.71 o 
 -12   8   6      165.55      135.78     38.62 o 
 -11   8   6     8421.66     9010.49    105.20 o 
 -10   8   6     4286.77     4474.99     76.56 o 
  -9   8   6      327.22      351.46     33.23 o 
  -8   8   6     5116.83     5332.20     63.50 o 
  -7   8   6     3921.06     3841.77     48.02 o 
  -6   8   6       12.60        5.11     17.62 o 
  -5   8   6     2569.93     2701.16     31.57 o 
  -4   8   6    10583.87    10609.77     67.19 o 
  -3   8   6      938.67     1192.68     25.74 o 
  -2   8   6     6212.06     6199.01     49.65 o 
  -1   8   6     4219.94     4143.85     38.67 o 
   0   8   6      971.32      639.91     22.33 o 
   1   8   6    16174.89    16771.70    116.23 o 
   2   8   6      344.10      367.36     28.18 o 
   3   8   6    22216.93    22219.18    169.59 o 
   4   8   6     3345.48     3326.92     29.30 o 
   5   8   6     1840.44     1691.90     18.25 o 
   6   8   6      984.77     1102.49     27.73 o 
   7   8   6     5286.75     5226.73     41.61 o 
   8   8   6     1091.57     1027.51     37.24 o 
   9   8   6      899.32      906.15     27.79 o 
  10   8   6     2398.71     2557.43     39.94 o 
  11   8   6     7156.59     7535.53    116.60 o 
  12   8   6     1570.04     1510.36    106.07 o 
  13   8   6       46.84       26.47     22.35 o 
  14   8   6      556.05      467.09     90.95 o 
  15   8   6       88.41       81.72     61.84 o 
 -15   9   6       50.33       22.79     43.76 o 
 -14   9   6       79.64       41.27     39.25 o 
 -13   9   6        6.37      -17.42     34.20 o 
 -12   9   6      904.61      988.24     51.97 o 
 -11   9   6      117.25       44.57     32.00 o 
 -10   9   6       25.30       31.80     29.65 o 
  -9   9   6     2473.93     2397.69     48.54 o 
  -8   9   6     3545.14     3428.18     54.09 o 
  -7   9   6      127.67      141.96     25.49 o 
  -6   9   6       56.07       47.48     15.43 o 
  -5   9   6     1569.73     1670.68     30.06 o 
  -4   9   6     5745.62     5736.98     64.48 o 
  -3   9   6     4319.18     4586.37     46.66 o 
  -2   9   6      360.55      391.62     16.90 o 
  -1   9   6      337.27      247.31     13.64 o 
   0   9   6      451.25      611.54     21.66 o 
   1   9   6       53.72       56.37     15.56 o 
   2   9   6    12953.31    13736.04     94.80 o 
   3   9   6      190.67      213.16     13.15 o 
   4   9   6     1555.95     1583.72     21.07 o 
   5   9   6      130.81      113.64      9.61 o 
   6   9   6     6513.20     6573.82     57.49 o 
   7   9   6       74.93       61.58     15.04 o 
   8   9   6     1352.39     1353.04     39.00 o 
   9   9   6      180.62      115.72     23.32 o 
  10   9   6     3835.18     3994.66     88.66 o 
  11   9   6        9.96       15.13     16.95 o 
  12   9   6      309.72      210.56     26.35 o 
  13   9   6      535.24      567.80     77.10 o 
  14   9   6       97.66       60.99     54.61 o 
  15   9   6      372.53      506.32    102.24 o 
 -15  10   6      827.35      734.03    208.99 o 
 -14  10   6      756.74      592.89    176.21 o 
 -13  10   6      184.39      153.71     41.69 o 
 -12  10   6      111.51      100.30     36.19 o 
 -11  10   6     4665.67     4756.32     72.80 o 
 -10  10   6     1631.56     1792.30     56.82 o 
  -9  10   6      609.60      604.69     37.80 o 
  -8  10   6      165.66      188.83     32.52 o 
  -7  10   6     9373.29     9546.64     73.62 o 
  -6  10   6       69.93       87.97     21.77 o 
  -5  10   6       73.49       73.39     19.61 o 
  -4  10   6    23662.00    23949.84    190.59 o 
  -3  10   6     6208.64     6392.39     55.99 o 
  -2  10   6     7143.62     7468.46     54.27 o 
  -1  10   6     2382.00     2098.25     27.96 o 
   0  10   6     3788.70     3769.68     47.88 o 
   1  10   6       57.45       52.90     14.51 o 
   2  10   6     1853.67     1939.90     31.35 o 
   3  10   6    10778.31    10312.32     75.07 o 
   4  10   6     3861.94     3585.53     48.22 o 
   5  10   6       19.63       17.09      8.51 o 
   6  10   6       27.13       22.43     12.87 o 
   7  10   6     2605.90     2648.18     49.90 o 
   8  10   6     4252.18     4445.07     75.61 o 
   9  10   6       45.41       61.00     19.98 o 
  10  10   6     1637.83     1568.35     98.02 o 
  11  10   6     1302.91     1142.51     58.36 o 
  12  10   6       49.04       41.72     19.98 o 
  13  10   6       24.86       26.33     26.79 o 
  14  10   6     1517.73     1757.21     85.93 o 
 -15  11   6        6.31       27.56     41.73 o 
 -14  11   6     1002.66      931.72    141.09 o 
 -13  11   6     1834.57     1911.40     68.02 o 
 -12  11   6       20.76       27.13     33.40 o 
 -11  11   6      123.26      117.61     36.40 o 
 -10  11   6      517.10      497.30     44.82 o 
  -9  11   6      503.13      579.92     35.67 o 
  -8  11   6    10408.50    10351.00     98.00 o 
  -7  11   6     1191.08     1282.20     37.04 o 
  -6  11   6     2032.60     2125.43     38.51 o 
  -5  11   6      213.44      218.38     23.41 o 
  -4  11   6     3107.39     3045.31     48.44 o 
  -3  11   6     1856.81     1866.77     29.56 o 
  -2  11   6     4025.08     3965.43     39.28 o 
  -1  11   6     2032.04     2030.12     37.22 o 
   0  11   6      854.79      852.39     31.99 o 
   1  11   6     5993.59     5748.95     76.33 o 
   2  11   6     4075.01     3849.92     45.95 o 
   3  11   6     2759.29     2668.68     31.64 o 
   4  11   6       42.48       42.04     16.27 o 
   5  11   6     2638.50     2622.23     29.81 o 
   6  11   6      912.21      895.48     22.16 o 
   7  11   6       25.83       11.60     12.24 o 
   8  11   6     1873.63     1774.97     45.20 o 
   9  11   6      383.63      407.91     26.27 o 
  10  11   6     1165.05     1091.76     46.41 o 
  11  11   6       90.41       70.80     32.27 o 
  12  11   6       71.31       54.48     43.93 o 
  13  11   6      543.33      517.51    125.86 o 
  14  11   6      281.37      287.92     76.70 o 
 -14  12   6      256.15      138.10     49.60 o 
 -13  12   6      131.91       62.61     42.68 o 
 -12  12   6       62.25       53.66     34.06 o 
 -11  12   6     1387.78     1287.81     50.04 o 
 -10  12   6      525.36      456.48     38.35 o 
  -9  12   6        1.54       12.48     26.20 o 
  -8  12   6       69.72      110.37     32.58 o 
  -7  12   6     1613.85     1664.65     42.86 o 
  -6  12   6      675.88      661.02     39.41 o 
  -5  12   6      502.93      605.37     31.98 o 
  -4  12   6     1511.26     1439.30     34.28 o 
  -3  12   6     2975.45     2877.28     39.65 o 
  -2  12   6      440.04      549.64     22.46 o 
  -1  12   6      318.38      344.36     22.63 o 
   0  12   6    15461.98    15357.86    127.28 o 
   1  12   6     3383.65     3236.38     85.95 o 
   2  12   6     1602.89     1561.04     37.14 o 
   3  12   6     1087.02     1014.59     23.72 o 
   4  12   6      261.70      276.54     17.53 o 
   5  12   6        2.85       -2.66     10.45 o 
   6  12   6       22.87       20.83     11.13 o 
   7  12   6       14.62       16.07     12.54 o 
   8  12   6       26.44       42.30     13.43 o 
   9  12   6       31.48       41.89     17.21 o 
  10  12   6      546.34      462.29     44.73 o 
  11  12   6      252.14      204.26     40.38 o 
  12  12   6      286.09      263.39     56.08 o 
  13  12   6        0.23      -60.26     68.43 o 
  14  12   6      166.55      180.16     69.96 o 
 -14  13   6       38.06       22.95     35.98 o 
 -13  13   6        5.90       25.81     37.81 o 
 -12  13   6        6.31      -11.17     33.32 o 
 -11  13   6      246.53      226.29     46.63 o 
 -10  13   6     2920.73     2987.54     93.73 o 
  -9  13   6      861.59     1072.90     58.43 o 
  -8  13   6      249.61      257.48     35.26 o 
  -7  13   6      752.18      883.00     40.90 o 
  -6  13   6      464.54      530.65     39.16 o 
  -5  13   6     1148.60     1333.99     39.25 o 
  -4  13   6     3578.94     3675.20     53.21 o 
  -3  13   6        2.97       10.18     16.91 o 
  -2  13   6     1023.47      907.73     26.66 o 
  -1  13   6     1874.11     1932.20     37.98 o 
   0  13   6      825.70      877.06     38.54 o 
   1  13   6     1878.24     2001.20     52.75 o 
   2  13   6     2835.04     2765.75     50.64 o 
   3  13   6     3800.97     3891.88     47.52 o 
   4  13   6     3316.03     3087.00     47.83 o 
   5  13   6        9.53       11.89     14.06 o 
   6  13   6      683.39      663.09     24.53 o 
   7  13   6     1785.51     1695.84     33.88 o 
   8  13   6      191.83      187.44     21.52 o 
   9  13   6      474.73      420.32     23.56 o 
  10  13   6      439.67      393.79     58.87 o 
  11  13   6       28.87        3.23     33.39 o 
  12  13   6       53.59       50.47     43.70 o 
  13  13   6      203.51      218.27     70.48 o 
 -13  14   6        9.86       29.94     41.23 o 
 -12  14   6      274.59      223.37     50.20 o 
 -11  14   6     1256.48     1361.31     70.69 o 
 -10  14   6      588.39      529.87     59.45 o 
  -9  14   6      306.69      336.80     52.55 o 
  -8  14   6      152.73      148.96     35.89 o 
  -7  14   6      227.14      232.84     34.85 o 
  -6  14   6     3554.17     3589.77     59.73 o 
  -5  14   6        0.37        2.94     20.39 o 
  -4  14   6      459.28      504.91     27.47 o 
  -3  14   6     2013.52     2162.16     42.17 o 
  -2  14   6       31.96       32.85     18.48 o 
  -1  14   6     4284.62     4429.76     52.43 o 
   0  14   6     5135.85     5336.37     84.30 o 
   1  14   6     2593.62     2538.64     53.61 o 
   2  14   6       10.47       14.45     27.05 o 
   3  14   6      708.05      715.22     26.47 o 
   4  14   6      298.37      350.22     23.27 o 
   5  14   6     2147.78     2047.67     35.07 o 
   6  14   6      683.65      665.68     31.81 o 
   7  14   6     1137.13     1019.90     29.64 o 
   8  14   6      538.96      520.52     48.88 o 
   9  14   6      416.75      352.35     54.19 o 
  10  14   6       73.14       29.09     54.90 o 
  11  14   6       11.25       -2.98     51.10 o 
  12  14   6      359.67      378.34     68.11 o 
  13  14   6      103.44       66.20     50.83 o 
 -13  15   6      454.50      227.47     79.63 o 
 -12  15   6     1671.26     1808.18     83.97 o 
 -11  15   6      387.97      400.12     63.38 o 
 -10  15   6       48.45       77.22     47.05 o 
  -9  15   6     3385.26     3594.28    119.06 o 
  -8  15   6      156.04      170.35     36.03 o 
  -7  15   6       36.99       18.46     29.27 o 
  -6  15   6      236.49      254.22     29.61 o 
  -5  15   6      942.77      993.19     41.94 o 
  -4  15   6      220.76      256.76     27.67 o 
  -3  15   6      228.45      211.71     32.39 o 
  -2  15   6     1853.29     1868.72     37.34 o 
  -1  15   6     2354.85     2229.50     44.15 o 
   0  15   6     1509.30     1441.96     65.75 o 
   1  15   6     3235.24     3400.95     63.64 o 
   2  15   6     3091.45     3003.95     66.23 o 
   3  15   6     2029.07     2202.24     41.58 o 
   4  15   6       22.62       31.51     20.61 o 
   5  15   6     3546.67     3505.80     54.69 o 
   6  15   6     2167.83     2102.77     42.79 o 
   7  15   6     1010.64      900.72     53.23 o 
   8  15   6       95.11       48.61     17.62 o 
   9  15   6     1257.80     1412.77     82.26 o 
  10  15   6     1376.36     1495.72     88.58 o 
  11  15   6       40.25       98.05     69.56 o 
  12  15   6       49.07       70.38     67.26 o 
 -12  16   6      189.90      141.35     59.28 o 
 -11  16   6      807.01      856.98     80.82 o 
 -10  16   6      651.67      694.50     67.62 o 
  -9  16   6      112.40       85.40     39.77 o 
  -8  16   6      424.82      382.73     36.83 o 
  -7  16   6      195.10      146.47     30.72 o 
  -6  16   6       37.46       32.09     24.80 o 
  -5  16   6      126.23      178.56     33.64 o 
  -4  16   6     1566.42     1447.47     39.85 o 
  -3  16   6     3149.07     3086.19     63.69 o 
  -2  16   6      649.71      750.02     46.90 o 
  -1  16   6     4477.35     4445.19     62.87 o 
   0  16   6     5465.41     5458.33    110.55 o 
   1  16   6     3701.58     3645.62     79.46 o 
   2  16   6        4.56        9.72     27.18 o 
   3  16   6       53.38       79.33     26.90 o 
   4  16   6      938.79      827.88     31.92 o 
   5  16   6        7.60        7.97     24.97 o 
   6  16   6      457.72      410.88     25.67 o 
   7  16   6       34.24        3.31     16.37 o 
   8  16   6     1111.71     1222.12    100.86 o 
   9  16   6       13.66       10.21     53.96 o 
  10  16   6      179.00      269.24     70.52 o 
  11  16   6      207.52      320.33     84.57 o 
 -11  17   6      636.54      665.65     81.34 o 
 -10  17   6      851.60      956.47     75.14 o 
  -9  17   6     1120.14     1175.82     50.95 o 
  -8  17   6      481.48      503.30     66.07 o 
  -7  17   6      383.64      315.59     41.19 o 
  -6  17   6       32.60       19.18     28.72 o 
  -5  17   6      920.39     1058.94     47.03 o 
  -4  17   6      121.63      141.52     27.20 o 
  -3  17   6     1184.61     1209.60     45.69 o 
  -2  17   6     5402.07     5427.84     67.51 o 
  -1  17   6      126.40      160.52     30.75 o 
   0  17   6      541.34      546.16     37.74 o 
   1  17   6     1899.51     1845.84     58.79 o 
   2  17   6     1095.34     1274.80     51.40 o 
   3  17   6     3072.09     3224.90     57.25 o 
   4  17   6      703.18      675.80     34.29 o 
   5  17   6     2536.32     2697.88     67.36 o 
   6  17   6      240.61      238.45     40.30 o 
   7  17   6        2.47       21.51     17.62 o 
   8  17   6       40.85        3.22     55.99 o 
   9  17   6      467.76      596.57     75.93 o 
  10  17   6      414.59      496.94     87.26 o 
  11  17   6      415.59      429.54    102.70 o 
 -11  18   6       99.43       64.00     43.78 o 
 -10  18   6      388.48      353.13     98.67 o 
  -9  18   6        6.27        8.98     30.50 o 
  -8  18   6      155.67      141.67     42.71 o 
  -7  18   6      205.58      180.51     41.78 o 
  -6  18   6      492.53      491.64     53.66 o 
  -5  18   6       34.71       37.63     34.08 o 
  -4  18   6      905.13      980.83     40.09 o 
  -3  18   6      700.29      688.52     36.94 o 
  -2  18   6        0.29        4.33     18.81 o 
  -1  18   6        9.69      -22.94     25.13 o 
   0  18   6     3039.08     2980.49     63.35 o 
   1  18   6      160.99      112.62     46.50 o 
   2  18   6       29.63       -2.83     29.72 o 
   3  18   6     1414.70     1511.05     44.95 o 
   4  18   6      140.82      135.52     27.59 o 
   5  18   6      212.75      209.39     31.51 o 
   6  18   6      553.56      473.56     41.28 o 
   7  18   6      847.61      978.75     90.00 o 
   8  18   6       23.62        9.70     43.45 o 
   9  18   6       23.90      -10.79     49.48 o 
  10  18   6       37.63       28.53     58.94 o 
 -10  19   6       75.57       36.12     40.78 o 
  -9  19   6     1937.56     1884.17     65.96 o 
  -8  19   6      158.07      148.33     41.54 o 
  -7  19   6      485.03      326.13     58.26 o 
  -6  19   6      434.22      414.01     43.36 o 
  -5  19   6     2049.96     2281.95     62.51 o 
  -4  19   6      261.83      230.81     33.10 o 
  -3  19   6      396.65      400.23     36.86 o 
  -2  19   6      663.43      626.98     42.08 o 
  -1  19   6      571.59      547.64     54.29 o 
   0  19   6      199.31      163.37     42.21 o 
   1  19   6      232.90      304.18     46.76 o 
   2  19   6     4185.13     4093.35     69.51 o 
   3  19   6     1644.36     1734.66     62.16 o 
   4  19   6      615.23      582.32     38.79 o 
   5  19   6       29.93       38.69     23.62 o 
   6  19   6       95.52      114.22     57.11 o 
   7  19   6       23.64       61.76     65.59 o 
   8  19   6      100.18      183.97     91.76 o 
   9  19   6      335.93      454.14     98.60 o 
  -9  20   6       25.79        4.93     30.09 o 
  -8  20   6        1.81       29.41     39.62 o 
  -7  20   6      478.62      371.65     99.57 o 
  -6  20   6        0.15        0.19     27.17 o 
  -5  20   6       92.91       73.35     36.00 o 
  -4  20   6       17.55       13.34     29.81 o 
  -3  20   6      261.18      251.37     35.27 o 
  -2  20   6       24.13       38.59     32.49 o 
  -1  20   6      396.33      421.50     51.18 o 
   0  20   6      921.00      900.71     50.94 o 
   1  20   6      107.78       76.10     35.05 o 
   2  20   6      226.67      225.66     39.86 o 
   3  20   6       73.73       88.60     31.51 o 
   4  20   6        1.27      -14.71     34.19 o 
   5  20   6      122.89      111.38    111.38 o 
   6  20   6      290.55      194.16    127.74 o 
   7  20   6       90.17      135.13     64.90 o 
   8  20   6      364.31      239.48     86.46 o 
  -7  21   6      115.70      110.65     52.80 o 
  -6  21   6      121.31      138.49     38.78 o 
  -5  21   6      266.43      275.65     39.33 o 
  -4  21   6      645.36      627.92     56.37 o 
  -3  21   6      127.58      108.07     36.24 o 
  -2  21   6      142.59      158.97     37.90 o 
  -1  21   6      807.29      914.24     50.46 o 
   0  21   6        3.23      -25.55     30.75 o 
   1  21   6      441.69      426.38    133.02 o 
   2  21   6     1078.72     1292.77     81.13 o 
   3  21   6      466.48      372.47     45.22 o 
   4  21   6      513.33      233.66    148.30 o 
   6  21   6      354.19      297.38    137.96 o 
   7  21   6       29.78       55.88     77.93 o 
  -5  22   6        5.32       20.75     40.30 o 
  -4  22   6      363.27      246.20     87.79 o 
  -3  22   6       34.83      -23.21     45.72 o 
  -2  22   6        2.00      -21.36     44.92 o 
  -1  22   6       59.77       38.34     64.80 o 
   0  22   6       14.64       12.60     42.83 o 
   1  22   6      303.85      381.22     60.47 o 
   2  22   6       18.52       51.97     38.85 o 
   3  22   6       24.68        3.45     31.45 o 
   4  22   6        5.99       -4.09     86.86 o 
   5  22   6       90.75      142.04    128.75 o 
  -3  23   6      479.55      322.84    136.60 o 
  -2  23   6      579.28      207.04    193.57 o 
  -1  23   6      882.64     1100.16     80.43 o 
   0  23   6        1.20        0.09     52.66 o 
   1  23   6      365.64      212.04     52.01 o 
   2  23   6       66.69       65.37     45.78 o 
 -17   1   7       13.28       -2.08     57.68 o 
 -15   1   7       28.91       -3.44     40.90 o 
 -14   1   7      461.35      504.86    116.51 o 
 -13   1   7     2358.75     2686.75     58.94 o 
 -12   1   7       15.30       50.07     67.44 o 
 -11   1   7      268.99      387.70     36.07 o 
 -10   1   7      138.29      137.43     31.21 o 
  -9   1   7      866.16      910.13     42.93 o 
  -8   1   7      847.81      825.14     63.59 o 
  -7   1   7     1925.26     1998.15     42.17 o 
  -6   1   7     7356.18     7195.71     66.30 o 
  -5   1   7    70698.25    74227.76    437.80 o 
  -4   1   7    60910.12    62716.13    354.74 o 
  -3   1   7       18.04       37.30     14.82 o 
  -2   1   7     1450.94     1302.49     23.76 o 
  -1   1   7      298.82      363.07     20.60 o 
   0   1   7     5448.51     5158.07     74.06 o 
   1   1   7     5193.40     5156.38     34.26 o 
   2   1   7    31256.61    29113.33    126.97 o 
   3   1   7    63093.03    64935.80    243.10 o 
   4   1   7     1166.51     1104.12     13.50 o 
   5   1   7    10308.25    10053.78     51.73 o 
   6   1   7     1381.61     1324.55     21.38 o 
   7   1   7    11626.01    11907.08     72.93 o 
   8   1   7     1773.04     1929.89     28.89 o 
   9   1   7     1199.52     1255.21     30.31 o 
  10   1   7      457.85      441.76     30.20 o 
  11   1   7        4.62        6.26     20.50 o 
  12   1   7      200.16      273.64     37.30 o 
  13   1   7     3213.62     3743.32     60.17 o 
  14   1   7      364.85      291.77     51.49 o 
  15   1   7      531.69      507.06     88.59 o 
  16   1   7      364.69      220.74     96.98 o 
 -17   2   7        3.69        1.02     69.49 o 
 -16   2   7       12.75       -1.02     71.53 o 
 -15   2   7      327.40      223.96    214.09 o 
 -14   2   7        3.31       -6.76     34.57 o 
 -13   2   7       42.50       80.73     76.64 o 
 -12   2   7       76.75       91.13     36.34 o 
 -11   2   7      506.53      479.20     44.46 o 
 -10   2   7       97.55      110.02     29.90 o 
  -9   2   7        0.13        4.66     20.77 o 
  -8   2   7      575.19      574.68     32.73 o 
  -7   2   7    10192.18    10742.71     92.80 o 
  -6   2   7     2070.82     2305.52     39.21 o 
  -5   2   7      161.02      192.33     21.06 o 
  -4   2   7    17933.68    17627.04    116.06 o 
  -3   2   7    43137.57    42987.41    239.19 o 
  -2   2   7     1413.44     1324.55     27.04 o 
  -1   2   7     2741.58     2485.52     31.31 o 
   0   2   7     3339.45     2904.91     43.88 o 
   1   2   7     1168.96      973.69     12.08 o 
   2   2   7     2387.82     2003.30     15.32 o 
   3   2   7     4526.99     4620.94     25.04 o 
   4   2   7       28.96       48.99      7.89 o 
   5   2   7      994.52     1117.29     16.53 o 
   6   2   7     3268.86     3889.72     32.31 o 
   7   2   7        2.63       20.45     12.34 o 
   8   2   7        0.32        1.83     11.73 o 
   9   2   7      215.16      232.18     21.66 o 
  10   2   7      450.37      535.17     28.88 o 
  11   2   7       18.42       -1.51     17.49 o 
  12   2   7     1586.11     1667.78     44.52 o 
  13   2   7        7.14       -7.76     23.89 o 
  14   2   7       33.53        7.05     25.63 o 
  15   2   7      174.58      127.97     45.82 o 
  16   2   7      429.53      319.84     54.89 o 
 -17   3   7      242.64       15.33    102.19 o 
 -16   3   7     1613.86     2055.25    118.91 o 
 -15   3   7       42.26       15.93     57.36 o 
 -14   3   7      635.12      643.70    168.12 o 
 -13   3   7      329.05      420.90     55.83 o 
 -12   3   7     2858.74     3401.05     98.56 o 
 -11   3   7        4.85        9.27     27.82 o 
 -10   3   7      853.26      831.92     37.09 o 
  -9   3   7     3664.12     3646.38     57.07 o 
  -8   3   7      760.21      671.05     34.19 o 
  -7   3   7     4956.80     5082.39     51.10 o 
  -6   3   7      396.79      334.84     20.68 o 
  -5   3   7     4706.56     4141.88     45.84 o 
  -4   3   7     4550.62     4477.83     47.25 o 
  -3   3   7    18768.50    18852.86    117.99 o 
  -2   3   7    12556.28    11445.87     73.36 o 
  -1   3   7     2018.54     1860.66     23.53 o 
   0   3   7     5290.68     5055.48     31.43 o 
   1   3   7     5750.83     5227.73     39.00 o 
   2   3   7    29290.86    28383.13    140.84 o 
   3   3   7    10081.49     9383.90     46.96 o 
   4   3   7     1496.18     1592.19     13.75 o 
   5   3   7    28630.55    27574.34    121.43 o 
   6   3   7    28421.33    29498.10    135.57 o 
   7   3   7     5265.68     5464.56     43.56 o 
   8   3   7      455.28      420.82     19.63 o 
   9   3   7     5974.23     6207.14     57.18 o 
  10   3   7      152.27      195.95     22.85 o 
  11   3   7     1779.66     1821.92     43.10 o 
  12   3   7      167.97      127.08     36.41 o 
  13   3   7     3201.45     3757.51     61.65 o 
  14   3   7      175.98      160.83     40.33 o 
  15   3   7       22.00        1.43     26.25 o 
  16   3   7       37.61       18.75     33.17 o 
 -17   4   7      157.51       -5.01     49.06 o 
 -16   4   7       13.71        8.92     77.69 o 
 -15   4   7       25.62       -0.38     43.95 o 
 -14   4   7      299.73      261.32     50.06 o 
 -13   4   7        1.52       10.70     44.06 o 
 -12   4   7      213.33      254.43     43.09 o 
 -11   4   7      221.19      238.50     36.58 o 
 -10   4   7     1144.48     1105.23     47.09 o 
  -9   4   7      163.95      193.21     28.81 o 
  -8   4   7     2801.56     2972.95     53.48 o 
  -7   4   7      581.58      639.72     33.07 o 
  -6   4   7     2230.69     2276.36     34.78 o 
  -5   4   7       27.31       61.31     14.11 o 
  -4   4   7      872.99     1002.12     22.29 o 
  -3   4   7     9855.03     9417.85     56.11 o 
  -2   4   7     1457.07     1477.22     32.03 o 
  -1   4   7       49.39       36.91     11.80 o 
   0   4   7      864.81      881.83      9.95 o 
   1   4   7        8.38       11.35      5.73 o 
   2   4   7     8053.35     7953.84     57.09 o 
   3   4   7     3033.21     2964.01     29.21 o 
   4   4   7     6934.35     6047.17     58.90 o 
   5   4   7       11.13       40.04      9.57 o 
   6   4   7       83.23      114.11     11.33 o 
   7   4   7     2419.66     2442.40     25.92 o 
   8   4   7     1450.28     1437.75     25.01 o 
   9   4   7     2404.65     2418.16     37.68 o 
  10   4   7       41.02       38.50     21.06 o 
  11   4   7     1112.63     1218.34     41.12 o 
  12   4   7      296.31      312.86     31.82 o 
  13   4   7      694.30      597.26     76.31 o 
  14   4   7      969.24      958.22     67.57 o 
  15   4   7      177.73      119.55     35.48 o 
  16   4   7        0.29      -26.87     33.83 o 
 -16   5   7       64.24       18.91     41.47 o 
 -15   5   7      109.34       23.87     46.20 o 
 -14   5   7      589.55      667.44     56.84 o 
 -13   5   7       78.95      125.79     43.20 o 
 -12   5   7     2250.11     2653.04     73.80 o 
 -11   5   7     1162.92     1109.40     46.28 o 
 -10   5   7     3402.60     3689.82     58.09 o 
  -9   5   7     9395.31     9769.41     86.27 o 
  -8   5   7       18.05       25.44     21.22 o 
  -7   5   7     1981.16     2136.15     35.90 o 
  -6   5   7    13410.85    13450.71     94.65 o 
  -5   5   7      167.35      122.06     16.32 o 
  -4   5   7     5158.91     4968.06     39.65 o 
  -3   5   7     1791.07     1595.50     23.00 o 
  -2   5   7     5691.31     4934.71     54.80 o 
  -1   5   7      906.03      814.78     24.49 o 
   0   5   7     3261.71     2997.10     39.04 o 
   1   5   7      484.80      463.88     10.92 o 
   2   5   7     4555.72     4411.26     53.46 o 
   3   5   7     3938.54     3391.30     41.23 o 
   4   5   7      267.26      382.02     23.86 o 
   5   5   7    23916.76    24428.07    119.72 o 
   6   5   7     1283.54     1130.88     17.56 o 
   7   5   7      104.32       70.43     13.57 o 
   8   5   7       27.36       24.96     12.45 o 
   9   5   7       17.87       16.57     13.74 o 
  10   5   7     4055.72     4060.17     47.35 o 
  11   5   7        1.39       13.84     21.56 o 
  12   5   7      510.17      617.01     33.08 o 
  13   5   7      149.68      140.37     30.70 o 
  14   5   7       65.40       38.37     31.58 o 
  15   5   7      208.39      133.20     45.62 o 
  16   5   7      937.73      812.28    197.54 o 
 -16   6   7      227.45       -9.53     37.64 o 
 -15   6   7      404.51      221.18    117.47 o 
 -14   6   7      338.89      338.08    119.76 o 
 -13   6   7       74.54       23.92     32.33 o 
 -12   6   7       41.70       50.11     31.11 o 
 -11   6   7     1694.90     1723.56     60.71 o 
 -10   6   7     2296.22     2421.79     56.55 o 
  -9   6   7      283.33      310.72     30.78 o 
  -8   6   7      364.26      458.48     29.22 o 
  -7   6   7     5195.12     5270.01     54.30 o 
  -6   6   7     2218.89     2319.67     34.13 o 
  -5   6   7      322.53      278.06     18.42 o 
  -4   6   7      397.34      435.88     17.31 o 
  -3   6   7     2271.39     2234.19     24.81 o 
  -2   6   7     2598.52     2742.66     35.16 o 
  -1   6   7      227.39      234.30     11.43 o 
   0   6   7     7367.32     6695.20     51.06 o 
   1   6   7     2521.37     2393.73     24.46 o 
   2   6   7     7395.93     7492.31     49.68 o 
   3   6   7      118.68      132.52     21.63 o 
   4   6   7       37.55      128.06     21.41 o 
   5   6   7     8789.06     9411.33     72.02 o 
   6   6   7      303.92      322.38     12.18 o 
   7   6   7     6569.47     6351.15     43.69 o 
   8   6   7      845.20      856.96     20.53 o 
   9   6   7      220.01      205.86     24.98 o 
  10   6   7     1697.91     1817.34     35.42 o 
  11   6   7     1387.39     1386.89     44.13 o 
  12   6   7       27.27       34.75     23.05 o 
  13   6   7     1051.38      904.68     96.28 o 
  14   6   7      521.26      482.13     69.37 o 
  15   6   7      736.08      527.19    134.17 o 
 -16   7   7      653.07      281.85    166.46 o 
 -15   7   7       21.51       38.82     47.99 o 
 -14   7   7      394.84      254.91     51.05 o 
 -13   7   7       84.11      154.65     41.67 o 
 -12   7   7        8.49       -3.88     26.32 o 
 -11   7   7      506.04      519.26     39.18 o 
 -10   7   7      321.38      437.49     34.87 o 
  -9   7   7     2721.96     2936.34     52.60 o 
  -8   7   7     1332.22     1417.21     36.37 o 
  -7   7   7       88.69      106.79     20.95 o 
  -6   7   7      373.24      309.46     21.24 o 
  -5   7   7     2805.12     2544.09     34.67 o 
  -4   7   7      680.80      868.88     18.64 o 
  -3   7   7      240.80      180.91      9.45 o 
  -2   7   7    21843.23    21455.83    123.10 o 
  -1   7   7      366.24      431.57     10.79 o 
   0   7   7     6429.45     6741.06     54.19 o 
   1   7   7     1780.78     1709.00     23.12 o 
   2   7   7       37.60       84.03     12.42 o 
   3   7   7      553.47      528.62      8.09 o 
   4   7   7     5440.32     5056.13     36.08 o 
   5   7   7     2742.40     2560.00     26.60 o 
   6   7   7     9724.09     9126.04     55.75 o 
   7   7   7      721.84      803.83     19.88 o 
   8   7   7       50.99       76.13     17.20 o 
   9   7   7       16.93       10.37     12.02 o 
  10   7   7     1481.20     1404.46     35.34 o 
  11   7   7     1642.73     1711.42     36.93 o 
  12   7   7      601.63      642.67     37.63 o 
  13   7   7      277.19      283.52     53.71 o 
  14   7   7      461.78      298.30     71.91 o 
  15   7   7       62.69      119.42     40.55 o 
 -16   8   7       63.19       86.34     52.77 o 
 -15   8   7       98.35       69.73     45.41 o 
 -14   8   7       81.16      108.49     43.78 o 
 -13   8   7       70.10       68.19     38.95 o 
 -12   8   7      552.76      555.06     47.43 o 
 -11   8   7      357.35      391.16     45.80 o 
 -10   8   7       17.07       -3.58     21.70 o 
  -9   8   7      509.01      524.71     34.06 o 
  -8   8   7     2947.32     3136.14     50.71 o 
  -7   8   7     3518.83     3580.70     50.12 o 
  -6   8   7      981.24      988.65     27.71 o 
  -5   8   7     3018.00     3057.41     39.48 o 
  -4   8   7     4952.67     4430.12     36.76 o 
  -3   8   7      100.72      120.49     17.08 o 
  -2   8   7     2566.58     2487.60     31.01 o 
  -1   8   7     2609.73     2567.56     26.50 o 
   0   8   7     7905.55     8283.61     83.29 o 
   1   8   7    17807.66    18016.18    121.96 o 
   2   8   7     1665.50     1955.46     25.19 o 
   3   8   7     4456.41     4664.88     62.15 o 
   4   8   7       13.15       40.87      5.69 o 
   5   8   7    11418.23    11761.73     64.59 o 
   6   8   7      229.58      259.35     17.41 o 
   7   8   7       33.61       16.23      8.16 o 
   8   8   7      922.31      939.19     30.63 o 
   9   8   7     4318.89     4120.12     53.62 o 
  10   8   7     4725.15     4796.13    123.67 o 
  11   8   7     1247.48     1147.93     36.95 o 
  12   8   7       80.85       77.81     24.37 o 
  13   8   7      672.74      743.52     86.31 o 
  14   8   7       84.24       85.24     35.34 o 
  15   8   7       25.12        3.95     45.92 o 
 -15   9   7      113.24       96.10     53.95 o 
 -14   9   7      101.14       50.59     38.14 o 
 -13   9   7      253.01      239.72     44.11 o 
 -12   9   7     3108.85     3529.24     69.33 o 
 -11   9   7      284.91      238.86     51.74 o 
 -10   9   7     2347.94     2430.46     57.17 o 
  -9   9   7     3891.17     3885.22     59.08 o 
  -8   9   7      816.71      813.94     38.74 o 
  -7   9   7      251.55      247.96     24.77 o 
  -6   9   7      248.51      238.31     23.77 o 
  -5   9   7    11504.61    11538.16     80.26 o 
  -4   9   7      865.33      841.65     24.74 o 
  -3   9   7     1875.57     2012.49     31.85 o 
  -2   9   7    22671.78    22317.63    142.28 o 
  -1   9   7     1934.93     1826.75     23.65 o 
   0   9   7     1733.61     1667.25     32.42 o 
   1   9   7     5075.96     4912.92     49.07 o 
   2   9   7     9938.26     9751.28     77.96 o 
   3   9   7     1369.53     1488.75     24.44 o 
   4   9   7      547.76      501.51     12.20 o 
   5   9   7     1311.23     1204.87     16.61 o 
   6   9   7     4284.76     4134.76     46.75 o 
   7   9   7      398.00      427.08     17.49 o 
   8   9   7      181.21      165.70     17.63 o 
   9   9   7       94.19      112.63     14.61 o 
  10   9   7     2761.42     2643.91     86.21 o 
  11   9   7      996.30      969.16     54.57 o 
  12   9   7     2141.87     2041.48    122.98 o 
  13   9   7     1309.26     1234.08    167.82 o 
  14   9   7       26.76       93.71     61.08 o 
  15   9   7        8.53       45.60     60.99 o 
 -15  10   7       58.25       44.55     41.72 o 
 -14  10   7      410.25      375.11     76.03 o 
 -13  10   7      585.13      540.87     80.05 o 
 -12  10   7      166.79      136.41     44.50 o 
 -11  10   7        5.08        0.25     23.62 o 
 -10  10   7     2555.44     2637.44     70.37 o 
  -9  10   7      659.82      639.55     36.94 o 
  -8  10   7     1454.50     1448.02     42.54 o 
  -7  10   7     3740.33     3748.49     51.73 o 
  -6  10   7      490.73      573.79     24.69 o 
  -5  10   7      149.22      162.83     22.19 o 
  -4  10   7     2784.15     2722.83     45.07 o 
  -3  10   7     1326.33     1463.40     30.99 o 
  -2  10   7       84.48      115.21     13.70 o 
  -1  10   7      819.23     1028.97     25.16 o 
   0  10   7     1525.06     1488.18     34.54 o 
   1  10   7       16.14       16.65     12.37 o 
   2  10   7      474.05      463.13     27.71 o 
   3  10   7     3767.58     3634.02     39.46 o 
   4  10   7     2848.99     2637.14     34.80 o 
   5  10   7     1337.06     1416.30     23.81 o 
   6  10   7     2288.52     2292.41     28.28 o 
   7  10   7     2497.93     2434.21     57.72 o 
   8  10   7       89.63      102.35     16.07 o 
   9  10   7        1.56      -12.56     18.88 o 
  10  10   7      124.07       89.43     26.72 o 
  11  10   7      397.67      375.24     38.51 o 
  12  10   7     2261.34     2410.38     76.88 o 
  13  10   7      163.24      173.24     54.71 o 
  14  10   7       11.52      -51.91     51.91 o 
 -15  11   7       68.89       49.39     45.36 o 
 -14  11   7      181.47      118.80     46.69 o 
 -13  11   7       79.90       29.58     35.03 o 
 -12  11   7      867.49       -0.22     53.39 o 
 -11  11   7        7.95       19.33     29.11 o 
 -10  11   7      120.85       77.54     33.76 o 
  -9  11   7       51.31      106.63     29.43 o 
  -8  11   7     1174.42     1266.52     46.71 o 
  -7  11   7     1153.13     1121.45     42.65 o 
  -6  11   7      425.74      499.41     27.67 o 
  -5  11   7     4474.61     4324.80     57.60 o 
  -4  11   7     1183.32     1179.34     29.05 o 
  -3  11   7      707.19      763.31     25.57 o 
  -2  11   7      520.93      457.20     23.52 o 
  -1  11   7      479.26      606.88     24.94 o 
   0  11   7     1155.26     1318.47     31.45 o 
   1  11   7     4878.60     4658.90     50.87 o 
   2  11   7     5451.75     5141.92     59.23 o 
   3  11   7     3648.08     3642.54     40.90 o 
   4  11   7      255.97      244.14     13.32 o 
   5  11   7     1266.61     1333.63     27.96 o 
   6  11   7     2564.87     2456.16     35.14 o 
   7  11   7       31.33       43.60     15.06 o 
   8  11   7       14.76        0.77     13.63 o 
   9  11   7     1381.33     1173.02     75.51 o 
  10  11   7      671.26      840.98     58.55 o 
  11  11   7       29.77        7.69     17.06 o 
  12  11   7       35.76       52.52     41.39 o 
  13  11   7     1491.64     1902.68     89.41 o 
  14  11   7       53.22       42.72     56.58 o 
 -14  12   7       40.78       52.97     43.53 o 
 -13  12   7       37.53        2.57     37.10 o 
 -12  12   7      413.01      392.68     60.17 o 
 -11  12   7      516.74      396.35     62.16 o 
 -10  12   7        4.86      -11.02     24.64 o 
  -9  12   7       21.11       15.92     27.97 o 
  -8  12   7      111.44      117.00     36.29 o 
  -7  12   7     3821.92     3965.07     53.27 o 
  -6  12   7    10750.14    10807.65     99.28 o 
  -5  12   7      549.39      529.16     30.47 o 
  -4  12   7     6927.76     7124.17     76.56 o 
  -3  12   7     5691.35     5757.61     55.47 o 
  -2  12   7     1834.53     1768.59     32.26 o 
  -1  12   7      264.48      297.24     26.11 o 
   0  12   7      777.49      702.77     33.61 o 
   1  12   7     2814.99     3021.08    102.30 o 
   2  12   7      250.54      319.81     28.17 o 
   3  12   7       38.25       16.46     14.01 o 
   4  12   7      606.83      627.35     26.43 o 
   5  12   7       13.32       16.45     12.11 o 
   6  12   7       20.18       23.84     11.50 o 
   7  12   7      297.03      297.47     13.90 o 
   8  12   7      400.99      336.94     20.93 o 
   9  12   7       10.53       -5.53     10.65 o 
  10  12   7     4284.96     4704.15    103.30 o 
  11  12   7     2755.59     2994.85     94.07 o 
  12  12   7       13.81       14.33     38.09 o 
  13  12   7        3.38        7.39     47.18 o 
  14  12   7      185.07      185.57     68.32 o 
 -14  13   7      128.03       27.02     37.58 o 
 -13  13   7      103.68       86.17     39.84 o 
 -12  13   7      473.93      390.26     65.73 o 
 -11  13   7       15.52       18.50     41.41 o 
 -10  13   7      751.73      843.19     60.45 o 
  -9  13   7     1785.01     1822.21     56.71 o 
  -8  13   7       66.99       97.24     44.78 o 
  -7  13   7      499.97      566.14     37.31 o 
  -6  13   7      215.92      255.31     32.88 o 
  -5  13   7       35.95       54.28     27.04 o 
  -4  13   7     4752.53     4756.58     54.47 o 
  -3  13   7      587.34      576.08     28.48 o 
  -2  13   7     1992.13     1991.09     33.78 o 
  -1  13   7      905.71      983.68     26.77 o 
   0  13   7      219.05      293.04     32.38 o 
   1  13   7      833.94      847.46     38.16 o 
   2  13   7     2951.25     2776.01     50.16 o 
   3  13   7     5181.23     5267.30     56.52 o 
   4  13   7       94.07       77.56     14.82 o 
   5  13   7     2688.76     2582.64     33.72 o 
   6  13   7     4746.35     4740.60     78.08 o 
   7  13   7      192.66      172.26     16.51 o 
   8  13   7     2003.96     1948.90     87.47 o 
   9  13   7        7.96        2.00     19.01 o 
  10  13   7       91.29       57.83     58.00 o 
  11  13   7       91.51       89.95     50.82 o 
  12  13   7        2.38       28.25     41.41 o 
  13  13   7      318.89      208.22     92.71 o 
 -13  14   7       67.23       88.81     57.05 o 
 -12  14   7       70.30       97.52     50.04 o 
 -11  14   7     1615.59     1872.55     69.50 o 
 -10  14   7      150.08      149.87     40.87 o 
  -9  14   7     1249.57     1333.62     68.43 o 
  -8  14   7      708.31      767.42     58.42 o 
  -7  14   7     1675.68     1649.76     59.07 o 
  -6  14   7      269.47      290.94     37.89 o 
  -5  14   7     3128.54     3250.90     48.76 o 
  -4  14   7       10.82       12.91     18.25 o 
  -3  14   7      259.47      273.90     24.92 o 
  -2  14   7     4077.31     4127.56     49.68 o 
  -1  14   7       88.75       91.96     20.78 o 
   0  14   7     2197.25     2229.72     53.09 o 
   1  14   7     1457.06     1515.49     46.03 o 
   2  14   7       57.71       47.59     31.20 o 
   3  14   7     2641.39     2690.31     41.41 o 
   4  14   7     2630.60     2590.58     40.33 o 
   5  14   7     2731.79     2451.79     45.48 o 
   6  14   7       18.71       22.50     14.86 o 
   7  14   7      860.71      811.07     35.62 o 
   8  14   7      348.90      282.74     36.11 o 
   9  14   7      570.66      555.60     69.77 o 
  10  14   7     1908.72     2032.36     93.35 o 
  11  14   7     1206.29     1260.88     89.15 o 
  12  14   7       84.16       29.90     47.99 o 
  13  14   7       57.04       79.00     54.48 o 
 -13  15   7       91.15      126.93     53.07 o 
 -12  15   7        9.98       -6.51     37.60 o 
 -11  15   7      708.61      737.43     84.80 o 
 -10  15   7        1.82       21.27     44.59 o 
  -9  15   7     1333.51     1421.71     72.73 o 
  -8  15   7      120.57      173.33     36.08 o 
  -7  15   7       24.63       64.73     31.56 o 
  -6  15   7     4327.90     4290.20     62.27 o 
  -5  15   7      631.17      647.98     34.31 o 
  -4  15   7     1874.17     1909.32     43.44 o 
  -3  15   7      867.07      903.07     32.49 o 
  -2  15   7      356.69      419.92     27.74 o 
  -1  15   7      105.96       86.21     21.54 o 
   0  15   7      712.85      628.81     41.21 o 
   1  15   7       12.55       -2.18     21.97 o 
   2  15   7     1010.70     1127.65     53.53 o 
   3  15   7        9.50       -5.21     15.97 o 
   4  15   7      646.22      642.40     35.16 o 
   5  15   7      141.83      142.71     18.93 o 
   6  15   7       18.45       12.78     15.84 o 
   7  15   7        5.51        5.60     11.87 o 
   8  15   7       11.16       -6.01     13.69 o 
   9  15   7      479.04      583.09     71.33 o 
  10  15   7        5.91       -6.52     48.93 o 
  11  15   7        1.30      -63.87     63.87 o 
  12  15   7        4.26       14.34     46.93 o 
 -12  16   7      141.76      155.00     62.40 o 
 -11  16   7      229.69      264.16     67.86 o 
 -10  16   7     1339.43     1472.66     80.22 o 
  -9  16   7       28.11       22.28     47.11 o 
  -8  16   7      434.83      378.85     46.24 o 
  -7  16   7     2784.06     2929.26     55.94 o 
  -6  16   7     3233.91     3206.20     58.15 o 
  -5  16   7      305.19      334.12     32.14 o 
  -4  16   7     3709.09     3732.92     61.61 o 
  -3  16   7      576.34      668.57     32.52 o 
  -2  16   7       24.31       36.06     30.03 o 
  -1  16   7     5415.74     5401.02     74.39 o 
   0  16   7     2395.99     2373.45     73.63 o 
   1  16   7     1603.74     1658.62     58.07 o 
   2  16   7      713.74      690.98     42.69 o 
   3  16   7     1131.48     1080.25     34.69 o 
   4  16   7     3509.62     3624.94     58.47 o 
   5  16   7      154.28      143.67     23.59 o 
   6  16   7        6.53        1.18     18.38 o 
   7  16   7      432.68      432.75     48.50 o 
   8  16   7     1077.54     1253.62     80.74 o 
   9  16   7        7.49      -25.02     50.97 o 
  10  16   7      824.61     1009.36     95.60 o 
  11  16   7     1444.30     1557.59    100.90 o 
 -11  17   7       59.39       56.23     57.80 o 
 -10  17   7        0.37      -60.06     60.06 o 
  -9  17   7      482.19      459.53     70.66 o 
  -8  17   7      619.57      546.97     61.44 o 
  -7  17   7      164.03      131.63     30.91 o 
  -6  17   7      803.06      788.21     40.45 o 
  -5  17   7      540.48      583.29     35.23 o 
  -4  17   7       89.61       81.92     33.50 o 
  -3  17   7     1426.08     1438.13     40.13 o 
  -2  17   7      497.39      473.55     35.42 o 
  -1  17   7        1.68      -12.07     19.06 o 
   0  17   7      289.20      261.54     32.17 o 
   1  17   7      796.57      736.43     57.35 o 
   2  17   7      701.41      829.33     50.40 o 
   3  17   7       70.18       79.95     29.47 o 
   4  17   7      274.93      231.02     31.15 o 
   5  17   7       40.99       41.58     22.73 o 
   6  17   7      281.79      265.24     53.49 o 
   7  17   7       98.14      127.37     65.30 o 
   8  17   7       29.33       47.96     57.46 o 
   9  17   7      137.58       91.09     60.15 o 
  10  17   7       73.70       56.71     61.75 o 
  11  17   7       15.03       48.10     64.64 o 
 -11  18   7     1207.99     1133.66     68.55 o 
 -10  18   7      595.75      690.25     90.17 o 
  -9  18   7       45.47       76.59     59.93 o 
  -8  18   7     1563.02     1495.07     55.32 o 
  -7  18   7     1031.48     1213.45     47.22 o 
  -6  18   7      831.20      857.61     41.72 o 
  -5  18   7      219.55      227.24     33.31 o 
  -4  18   7     2106.09     2031.75     56.23 o 
  -3  18   7     1380.90     1333.55     43.26 o 
  -2  18   7      609.62      625.94     35.60 o 
  -1  18   7      693.42      823.41     39.64 o 
   0  18   7     1447.24     1604.21     88.01 o 
   1  18   7     1292.54     1403.93     87.08 o 
   2  18   7        9.56       32.72     27.61 o 
   3  18   7     1228.39     1288.38     50.39 o 
   4  18   7     3208.46     3242.90     71.54 o 
   5  18   7       30.34        6.21     26.70 o 
   6  18   7      244.36      217.32     70.53 o 
   7  18   7      512.66      591.68     85.70 o 
   8  18   7      796.04      851.98     87.97 o 
   9  18   7        5.27       12.21     53.83 o 
  10  18   7      263.46      269.41     78.35 o 
 -10  19   7      200.99      122.73     57.86 o 
  -9  19   7      133.76      127.49     51.62 o 
  -8  19   7      267.19      177.83     50.18 o 
  -7  19   7       11.61       42.01     30.27 o 
  -6  19   7      129.94      119.92     34.40 o 
  -5  19   7        5.38       23.63     25.99 o 
  -4  19   7      212.85      142.12     33.35 o 
  -3  19   7      154.84      139.26     34.30 o 
  -2  19   7       69.18       88.79     27.66 o 
  -1  19   7        1.71       22.17     34.60 o 
   0  19   7       64.35       62.60     28.54 o 
   1  19   7        0.42       16.40     33.73 o 
   2  19   7      169.40      183.80     37.44 o 
   3  19   7      120.47      131.26     34.48 o 
   4  19   7       66.85       29.57     28.14 o 
   5  19   7       31.27       13.69     21.93 o 
   6  19   7      281.65      216.65    146.13 o 
   7  19   7        1.01       -9.10     64.26 o 
   8  19   7        0.27       22.77     55.49 o 
   9  19   7        1.31       -2.40     46.92 o 
  -8  20   7      719.10      489.72    137.65 o 
  -7  20   7      458.53      418.67     96.30 o 
  -6  20   7      377.11      367.67     58.02 o 
  -5  20   7      242.97      229.21     42.44 o 
  -4  20   7     1330.27     1380.52     48.40 o 
  -3  20   7     1190.48     1222.10     53.90 o 
  -2  20   7       68.06       46.58     30.84 o 
  -1  20   7      812.82      930.48     46.34 o 
   0  20   7     1247.46     1260.45     48.32 o 
   1  20   7      514.10      474.45     64.90 o 
   2  20   7       12.13       34.85     28.59 o 
   3  20   7     1955.91     1916.50     58.68 o 
   4  20   7      636.25      627.16     73.55 o 
   5  20   7      175.95      148.17    115.47 o 
   6  20   7      109.58      128.76    122.62 o 
   7  20   7     1201.09     1087.13    133.74 o 
   8  20   7      417.09      446.79     80.99 o 
  -7  21   7      316.99      300.96     81.71 o 
  -6  21   7      256.59      108.03     54.13 o 
  -5  21   7      841.76      830.71     94.56 o 
  -4  21   7       54.81       26.32     29.40 o 
  -3  21   7      290.18      197.79     59.32 o 
  -2  21   7        0.15       -2.29     29.83 o 
  -1  21   7      186.60      172.03     52.36 o 
   0  21   7      227.51      149.03     64.59 o 
   1  21   7      380.45      261.43     50.98 o 
   2  21   7        7.47      -30.82     39.89 o 
   3  21   7       75.17       76.34     35.01 o 
   4  21   7      333.75      239.13    125.70 o 
   5  21   7      311.63      221.76    129.78 o 
   6  21   7        5.05      -34.74    111.38 o 
  -5  22   7       35.37       -1.86     42.17 o 
  -4  22   7     1557.78     1657.71     84.59 o 
  -3  22   7     1150.67     1297.44     89.11 o 
  -2  22   7       20.69        8.80     48.73 o 
  -1  22   7       21.87       23.81     46.53 o 
   0  22   7     1847.33     2090.79    129.68 o 
   1  22   7      984.05      972.79    115.45 o 
   2  22   7       92.72      175.58     43.28 o 
   4  22   7       10.84       -3.07     85.83 o 
  -2  23   7       27.58       15.65     54.04 o 
  -1  23   7       83.18       38.59     51.64 o 
   0  23   7        4.28        6.15     43.88 o 
   1  23   7     1342.84     1284.27     90.73 o 
 -17   0   8      335.36       -1.02     83.80 o 
 -15   0   8      852.45     1040.47    137.98 o 
 -14   0   8     2143.29     2324.05    152.35 o 
 -12   0   8     1517.71     1899.92     85.94 o 
 -11   0   8     5374.16     5301.58    159.70 o 
 -10   0   8      557.87      599.95     83.81 o 
  -9   0   8     2552.36     2619.10     76.31 o 
  -8   0   8     6383.47     6872.43    107.94 o 
  -7   0   8    73650.91    77187.45   3204.26 o 
  -6   0   8       10.14       20.60     26.37 o 
  -5   0   8     3054.50     3358.53     60.45 o 
  -4   0   8    87526.35    93233.95    748.18 o 
  -3   0   8   157484.42   173590.77   1409.91 o 
  -2   0   8     5672.21     5670.11     63.93 o 
  -1   0   8     1468.03     1122.39     29.30 o 
   0   0   8     6818.19     6889.40     50.23 o 
   1   0   8    13142.54    11840.29    305.57 o 
   2   0   8    16924.59    15624.25    100.73 o 
   3   0   8    56850.79    58357.88    314.11 o 
   4   0   8    16210.53    16521.17    102.82 o 
   5   0   8      822.63      625.42     20.22 o 
   6   0   8     3483.16     3807.55     40.14 o 
   7   0   8     5294.01     5214.70     65.43 o 
   8   0   8     6543.85     5975.78     74.40 o 
   9   0   8     7039.01     7368.50     84.91 o 
  10   0   8    17348.98    18401.41    212.65 o 
  11   0   8     2287.08     2371.81     60.63 o 
  12   0   8     1764.32     1711.51     74.70 o 
  13   0   8     2384.75     2584.47    106.17 o 
  14   0   8     1619.30     1529.00     69.49 o 
  15   0   8     2420.73     2612.86    113.61 o 
  16   0   8     1497.82     1592.45    132.89 o 
 -17   1   8       19.46      -21.46     94.01 o 
 -16   1   8        2.26      -23.83     68.46 o 
 -15   1   8        6.45       25.55     81.75 o 
 -14   1   8      268.90      237.09    102.19 o 
 -13   1   8       60.12       54.87     38.64 o 
 -12   1   8      957.90     1214.34     64.67 o 
 -11   1   8      593.88      634.27     44.70 o 
 -10   1   8       13.77       24.15     32.05 o 
  -9   1   8     2306.85     2305.67     52.41 o 
  -8   1   8     5299.82     5483.18     72.36 o 
  -7   1   8    26382.49    27673.84    193.74 o 
  -6   1   8      562.60      528.65     30.88 o 
  -5   1   8     6555.35     6336.95     62.71 o 
  -4   1   8    17991.09    18666.14    123.07 o 
  -3   1   8     6912.62     6630.86     53.55 o 
  -2   1   8      455.05      479.10     18.89 o 
  -1   1   8    35646.21    34031.04    183.29 o 
   0   1   8    53492.33    54403.50    347.04 o 
   1   1   8     7101.90     7385.61     50.75 o 
   2   1   8    23081.36    22411.59     98.56 o 
   3   1   8    11911.50    11179.27     48.76 o 
   4   1   8    16464.23    15729.61     66.53 o 
   5   1   8     1881.69     1791.54     20.47 o 
   6   1   8      832.52      990.65     20.63 o 
   7   1   8       57.41       58.69     13.91 o 
   8   1   8      455.46      464.77     23.83 o 
   9   1   8      530.44      655.31     31.76 o 
  10   1   8      402.14      484.12     31.42 o 
  11   1   8       11.23       25.85     22.07 o 
  12   1   8      231.65      234.73     31.24 o 
  13   1   8     1737.35     1972.18     51.13 o 
  14   1   8      261.33      254.63     42.94 o 
  15   1   8      208.12      129.81     36.15 o 
  16   1   8        0.06       31.86     35.78 o 
 -17   2   8      304.10       16.93     58.18 o 
 -15   2   8      448.22      484.17    347.47 o 
 -14   2   8      815.76     1048.60     70.77 o 
 -13   2   8      604.07      564.16    102.20 o 
 -12   2   8       29.54       24.29     32.54 o 
 -11   2   8       13.92      -24.16     35.28 o 
 -10   2   8       99.10      133.07     28.83 o 
  -9   2   8      133.50      149.09     28.04 o 
  -8   2   8     2958.55     3003.55     55.88 o 
  -7   2   8    14681.73    15043.77    116.80 o 
  -6   2   8     2561.70     2719.10     46.10 o 
  -5   2   8      104.48      133.09     22.30 o 
  -4   2   8     1847.24     1972.38     32.35 o 
  -3   2   8     1147.11      967.06     24.53 o 
  -2   2   8     7993.25     7410.59     54.08 o 
  -1   2   8     1044.04      873.88     18.94 o 
   0   2   8    26932.88    25330.75    127.75 o 
   1   2   8      364.01      292.51      7.36 o 
   2   2   8     3752.79     3366.54     22.90 o 
   3   2   8     8974.81     7867.79     40.51 o 
   4   2   8     9751.82     8566.57     43.95 o 
   5   2   8     3215.29     3103.21     26.13 o 
   6   2   8     1999.57     1894.21     22.07 o 
   7   2   8    24282.16    24507.14    122.00 o 
   8   2   8     2828.11     2967.99     32.57 o 
   9   2   8      748.58      724.91     27.98 o 
  10   2   8     1816.53     1987.41     36.29 o 
  11   2   8     3259.39     3522.09     51.20 o 
  12   2   8      398.02      383.19     38.38 o 
  13   2   8        2.53       -8.01     28.19 o 
  14   2   8      280.83      242.06     48.62 o 
  15   2   8      149.92       98.16     34.93 o 
  16   2   8       67.64       81.01     44.20 o 
 -16   3   8       44.03       15.91     44.45 o 
 -15   3   8       53.69        2.98     51.24 o 
 -14   3   8      327.27      138.26    143.58 o 
 -13   3   8        6.67       -5.71     33.04 o 
 -12   3   8      254.85      240.05     55.91 o 
 -11   3   8      562.43      624.36     51.41 o 
 -10   3   8       47.74       70.35     31.53 o 
  -9   3   8      989.16     1123.75     40.03 o 
  -8   3   8      511.76      607.91     29.04 o 
  -7   3   8      345.35      312.12     23.51 o 
  -6   3   8     7315.54     7568.15     73.29 o 
  -5   3   8       24.12       23.96     18.76 o 
  -4   3   8       72.23       89.85     19.26 o 
  -3   3   8     7291.90     7017.84     58.73 o 
  -2   3   8     2614.95     2366.30     31.66 o 
  -1   3   8     1669.81     1559.54     17.60 o 
   0   3   8      672.25      636.59      8.00 o 
   1   3   8      176.87      188.47      9.36 o 
   2   3   8     1678.97     1422.36     10.02 o 
   3   3   8       73.16      109.71      7.51 o 
   4   3   8     3296.61     3036.93     20.91 o 
   5   3   8       50.66       38.37      7.77 o 
   6   3   8      498.86      626.68     16.06 o 
   7   3   8       41.53       54.65     12.09 o 
   8   3   8      761.67      859.66     23.17 o 
   9   3   8       40.17       48.74     15.80 o 
  10   3   8      174.55      177.50     25.16 o 
  11   3   8       24.63       17.55     19.28 o 
  12   3   8      213.59      215.95     31.45 o 
  13   3   8       28.73       16.23     26.77 o 
  14   3   8      236.67      214.74     41.17 o 
  15   3   8      161.35      152.42     36.54 o 
  16   3   8        1.32       11.25     30.19 o 
 -16   4   8        0.30        9.71     55.85 o 
 -15   4   8        7.65        8.69     59.25 o 
 -14   4   8     3272.73     3649.56     86.35 o 
 -13   4   8     2567.63     2544.15     93.46 o 
 -12   4   8      112.86      113.12     34.66 o 
 -11   4   8      763.38      895.80     46.74 o 
 -10   4   8       12.21        5.93     23.44 o 
  -9   4   8      591.81      599.20     38.54 o 
  -8   4   8     4038.56     4415.18     55.93 o 
  -7   4   8     5496.57     5388.91     53.53 o 
  -6   4   8     9631.09    10072.38     72.46 o 
  -5   4   8     5780.80     5626.66     72.16 o 
  -4   4   8     2392.36     2086.41     26.57 o 
  -3   4   8     6598.15     5820.81     39.90 o 
  -2   4   8      517.02      463.84     15.31 o 
  -1   4   8      195.21      224.75     17.75 o 
   0   4   8     4505.78     4037.82     26.48 o 
   1   4   8      980.75      780.00      9.51 o 
   2   4   8     8365.30     8153.70     64.42 o 
   3   4   8     9400.52     9650.65     61.28 o 
   4   4   8     6602.71     6169.64     30.74 o 
   5   4   8       62.86       85.18      6.29 o 
   6   4   8     1083.82      993.94     19.29 o 
   7   4   8    10167.37     9634.50     58.21 o 
   8   4   8     7679.67     7746.32     57.35 o 
   9   4   8     1591.41     1666.59     34.60 o 
  10   4   8      774.40      851.47     32.13 o 
  11   4   8     5616.99     5824.00     65.26 o 
  12   4   8        6.84       28.52     24.77 o 
  13   4   8      293.82      299.31     45.41 o 
  14   4   8     1054.53     1111.63     73.33 o 
  15   4   8      515.86      379.35    106.88 o 
  16   4   8        2.03        8.87     31.75 o 
 -16   5   8       17.25       -3.11     33.73 o 
 -15   5   8      148.96       11.19     45.71 o 
 -14   5   8      269.30       76.41     65.22 o 
 -13   5   8     1572.36     1684.63     67.27 o 
 -12   5   8       43.36       86.12     41.01 o 
 -11   5   8      199.34      233.29     37.29 o 
 -10   5   8       74.44       73.50     29.50 o 
  -9   5   8      135.07       91.43     34.56 o 
  -8   5   8     4677.78     4612.46     56.64 o 
  -7   5   8       87.11       66.25     20.43 o 
  -6   5   8     3158.10     3507.83     40.28 o 
  -5   5   8       22.39       10.85     12.04 o 
  -4   5   8     4733.30     4673.33     40.04 o 
  -3   5   8     3121.26     2755.84     28.41 o 
  -2   5   8    12464.49    12028.88     88.81 o 
  -1   5   8     1447.47     1270.06     23.53 o 
   0   5   8     3023.69     2713.59     19.69 o 
   1   5   8     1970.82     1744.74     15.12 o 
   2   5   8     1415.23     1449.63     24.43 o 
   3   5   8     3056.88     2956.73     31.20 o 
   4   5   8     1294.65     1390.39     25.39 o 
   5   5   8      743.35      695.91     10.00 o 
   6   5   8     1493.32     1543.41     20.92 o 
   7   5   8     4146.81     4260.20     34.91 o 
   8   5   8      426.14      430.59     18.79 o 
   9   5   8      174.57      181.45     20.95 o 
  10   5   8      447.06      461.66     29.79 o 
  11   5   8      305.75      356.18     28.79 o 
  12   5   8      356.29      298.57     32.28 o 
  13   5   8     1707.79     1930.74     72.71 o 
  14   5   8      167.45      127.06     40.18 o 
  15   5   8       56.02       39.20     31.20 o 
 -16   6   8      697.97        6.62     39.18 o 
 -15   6   8        4.96       41.74     51.85 o 
 -14   6   8      112.19      179.31     54.58 o 
 -13   6   8      128.94      113.48     40.57 o 
 -12   6   8      141.97      201.51     37.00 o 
 -11   6   8      558.89      670.83     43.00 o 
 -10   6   8     4247.52     4470.44     75.85 o 
  -9   6   8       30.96       16.61     24.81 o 
  -8   6   8      915.44      990.44     36.55 o 
  -7   6   8     7217.33     6994.27     63.46 o 
  -6   6   8     8292.92     8870.33     70.65 o 
  -5   6   8     6074.64     6141.63     52.74 o 
  -4   6   8     8497.25     7984.88     57.21 o 
  -3   6   8     2549.81     2541.66     27.07 o 
  -2   6   8     2988.47     3093.61     43.37 o 
  -1   6   8       15.42       20.59     14.12 o 
   0   6   8     7841.51     6880.15     54.87 o 
   1   6   8       36.77       51.79      7.79 o 
   2   6   8     8503.54     8478.97     58.80 o 
   3   6   8      551.15      668.82     29.31 o 
   4   6   8       84.90       26.52     17.36 o 
   5   6   8     2162.28     1703.55     32.63 o 
   6   6   8     1414.77     1416.49     17.55 o 
   7   6   8     1822.21     1616.90     19.84 o 
   8   6   8      321.48      348.22     17.10 o 
   9   6   8      469.29      451.74     21.00 o 
  10   6   8      641.77      635.85     28.78 o 
  11   6   8     2542.72     2531.56     51.08 o 
  12   6   8      274.88      206.54     29.87 o 
  13   6   8      201.05      228.32     48.39 o 
  14   6   8      389.04      358.88     69.07 o 
  15   6   8     2022.14     2218.15    182.64 o 
 -16   7   8        6.21       10.75     49.18 o 
 -15   7   8      522.01      417.89    142.88 o 
 -14   7   8        7.85        3.10     35.35 o 
 -13   7   8      147.29       93.51     43.69 o 
 -12   7   8      191.29      245.11     46.15 o 
 -11   7   8      942.18      962.33     72.42 o 
 -10   7   8      361.19      523.37     43.84 o 
  -9   7   8      812.24      849.38     44.14 o 
  -8   7   8     2703.74     2460.82     50.66 o 
  -7   7   8     6575.23     6987.75     66.96 o 
  -6   7   8     3592.20     3652.97     48.13 o 
  -5   7   8    16920.39    17024.32    122.90 o 
  -4   7   8       29.43       21.25     10.97 o 
  -3   7   8      542.55      606.42     27.78 o 
  -2   7   8      897.24      888.24     42.35 o 
  -1   7   8     1986.59     1688.99     16.69 o 
   0   7   8      287.98      340.25     18.56 o 
   1   7   8      756.83      762.09     17.01 o 
   2   7   8     1793.87     2010.85     39.08 o 
   3   7   8     2653.71     2468.81     49.19 o 
   4   7   8     2436.01     2399.01     52.23 o 
   5   7   8     5119.43     5073.71     67.67 o 
   6   7   8     1589.30     1529.81     21.69 o 
   7   7   8      117.51      114.87     11.91 o 
   8   7   8     3287.53     3131.99     34.39 o 
   9   7   8     3714.56     3643.57     61.66 o 
  10   7   8     1700.51     1461.43     43.63 o 
  11   7   8       76.59       79.37     18.68 o 
  12   7   8       65.77      105.76     27.74 o 
  13   7   8       81.43       67.26     23.78 o 
  14   7   8        3.13       29.71     23.96 o 
  15   7   8      138.00      184.02     66.67 o 
 -16   8   8       88.59        6.96     39.28 o 
 -15   8   8      699.97      501.20    154.28 o 
 -14   8   8     1069.49     1259.53     65.42 o 
 -13   8   8     2628.75     2787.40    129.34 o 
 -12   8   8      115.13      126.80     35.84 o 
 -11   8   8       16.02        3.42     24.66 o 
 -10   8   8      869.58      899.57     47.38 o 
  -9   8   8     5654.94     5687.59     76.22 o 
  -8   8   8      992.81      968.55     34.65 o 
  -7   8   8     4468.65     4545.59     53.02 o 
  -6   8   8      950.19      893.45     26.93 o 
  -5   8   8     1860.93     1711.49     30.36 o 
  -4   8   8      187.33      149.18     12.16 o 
  -3   8   8    13892.50    13693.44     88.37 o 
  -2   8   8      105.17      131.68     12.26 o 
  -1   8   8      890.80     1056.39     19.29 o 
   0   8   8    10538.04    10307.37     78.53 o 
   1   8   8     7121.78     6543.91     53.65 o 
   2   8   8    13792.82    14743.34    125.34 o 
   3   8   8     3997.87     3574.49     24.90 o 
   4   8   8      688.60      679.62     35.76 o 
   5   8   8      840.51      880.26     37.83 o 
   6   8   8      525.13      578.96     53.70 o 
   7   8   8     4330.74     4278.59     50.22 o 
   8   8   8     2120.62     2171.84     36.71 o 
   9   8   8       18.49       16.79     11.34 o 
  10   8   8     4572.45     4351.25    127.50 o 
  11   8   8      239.35      239.16     21.27 o 
  12   8   8      551.60      512.65     43.27 o 
  13   8   8      129.52      107.91     27.65 o 
  14   8   8       29.47       41.76     47.03 o 
  15   8   8      616.66      761.60     85.42 o 
 -15   9   8        9.64       11.15     39.31 o 
 -14   9   8      260.78      271.08     47.15 o 
 -13   9   8      165.55      191.13     47.79 o 
 -12   9   8      809.74      890.07     52.44 o 
 -11   9   8       45.10       20.66     29.46 o 
 -10   9   8       64.09       74.30     30.52 o 
  -9   9   8        7.29       43.25     30.18 o 
  -8   9   8      299.53      282.60     30.32 o 
  -7   9   8        4.54       -1.10     15.49 o 
  -6   9   8      354.83      461.59     28.40 o 
  -5   9   8      931.71      796.14     31.34 o 
  -4   9   8     1561.48     1629.30     32.53 o 
  -3   9   8     3684.26     3594.53     38.07 o 
  -2   9   8      963.59      780.53     16.83 o 
  -1   9   8     4708.91     4823.72     40.66 o 
   0   9   8     1071.26     1159.73     30.33 o 
   1   9   8     4326.46     4289.69     44.61 o 
   2   9   8     7885.06     7985.55     73.54 o 
   3   9   8     6085.47     5574.41     43.97 o 
   4   9   8       11.44       27.28      6.61 o 
   5   9   8     3038.53     3085.43     33.60 o 
   6   9   8      531.40      516.49     38.37 o 
   7   9   8      133.93       78.40     18.20 o 
   8   9   8      531.39      468.51     32.68 o 
   9   9   8     2241.34     2236.82     72.05 o 
  10   9   8       24.12       11.38     13.85 o 
  11   9   8      785.57      711.82     52.34 o 
  12   9   8      254.63      176.97     31.02 o 
  13   9   8      102.77       74.61     52.73 o 
  14   9   8        7.24       52.93     65.29 o 
  15   9   8      100.24       98.50     70.91 o 
 -15  10   8      420.47      246.93    116.57 o 
 -14  10   8      421.67      312.22     50.84 o 
 -13  10   8      309.68      291.29     54.87 o 
 -12  10   8      138.93       82.55     35.61 o 
 -11  10   8      152.51      102.65     32.74 o 
 -10  10   8      973.23     1053.35     46.68 o 
  -9  10   8      639.33      728.90     43.83 o 
  -8  10   8     5698.46     5868.60     83.43 o 
  -7  10   8     7022.05     7087.57     70.17 o 
  -6  10   8     5242.62     5129.44     60.59 o 
  -5  10   8     2694.72     2844.89     41.25 o 
  -4  10   8     4200.94     4334.06     50.60 o 
  -3  10   8     5795.14     5817.76     51.44 o 
  -2  10   8      227.84      249.77     13.22 o 
  -1  10   8      259.70      322.85     14.59 o 
   0  10   8    15324.84    15106.84    115.92 o 
   1  10   8      596.82      557.24     22.05 o 
   2  10   8        0.19        7.12     10.85 o 
   3  10   8     5787.90     5793.95     57.27 o 
   4  10   8     2494.92     2400.86     25.65 o 
   5  10   8     1740.52     1680.27     22.98 o 
   6  10   8       14.65       10.37      8.98 o 
   7  10   8      144.11      141.17     15.13 o 
   8  10   8     2683.55     2401.05     90.82 o 
   9  10   8        8.32       -8.05     16.55 o 
  10  10   8      926.85     1006.16     51.51 o 
  11  10   8     2601.25     2785.35     79.65 o 
  12  10   8      571.39      646.69     59.37 o 
  13  10   8      505.78      410.10    105.62 o 
  14  10   8      559.35      694.52     85.30 o 
 -15  11   8       48.28       -1.58     36.45 o 
 -14  11   8       31.42        4.57     32.85 o 
 -13  11   8      179.51      103.35     41.82 o 
 -12  11   8      948.17     1036.28     55.09 o 
 -11  11   8     1106.96     1179.88     49.00 o 
 -10  11   8      694.01      730.84     44.46 o 
  -9  11   8     1414.22     1516.53     45.00 o 
  -8  11   8     2548.16     2710.56     53.40 o 
  -7  11   8        9.98       17.06     21.49 o 
  -6  11   8     1028.31     1046.31     28.28 o 
  -5  11   8      172.93      192.55     21.98 o 
  -4  11   8     1252.20     1229.47     29.75 o 
  -3  11   8      446.77      426.63     19.55 o 
  -2  11   8      719.33      742.31     23.21 o 
  -1  11   8     2105.84     1904.12     27.01 o 
   0  11   8      286.28      353.89     24.00 o 
   1  11   8     3013.12     3081.02     41.60 o 
   2  11   8       12.53       33.13     22.47 o 
   3  11   8    11526.75    11108.96    123.14 o 
   4  11   8       91.40      116.61     14.19 o 
   5  11   8    12627.14    12565.15    105.23 o 
   6  11   8     2078.31     1771.24     61.65 o 
   7  11   8      102.00      132.74     41.98 o 
   8  11   8       19.35       18.03      6.37 o 
   9  11   8      100.68       58.62     11.83 o 
  10  11   8       17.54        0.63     11.29 o 
  11  11   8      173.03      228.26     45.50 o 
  12  11   8       77.34      110.96     53.09 o 
  13  11   8       64.19       29.99     47.04 o 
  14  11   8      332.39      323.89     98.84 o 
 -14  12   8       46.86        6.28     41.83 o 
 -13  12   8       57.72       23.65     41.28 o 
 -12  12   8      333.67      169.17     52.68 o 
 -11  12   8     1040.70     1090.02     60.19 o 
 -10  12   8     1359.54     1497.52     53.02 o 
  -9  12   8      375.27      357.10     42.63 o 
  -8  12   8      290.74      368.14     42.22 o 
  -7  12   8      133.89      138.89     31.07 o 
  -6  12   8      763.58      720.82     33.33 o 
  -5  12   8       99.43      121.53     22.91 o 
  -4  12   8      116.55       74.95     18.54 o 
  -3  12   8     1181.18     1090.84     29.82 o 
  -2  12   8     1955.20     1931.78     29.44 o 
  -1  12   8     2181.01     2192.53     31.21 o 
   0  12   8     3228.80     3281.22     59.65 o 
   1  12   8       70.65       77.76     24.58 o 
   2  12   8      197.66      230.20     31.02 o 
   3  12   8     2633.16     2580.70     42.67 o 
   4  12   8      789.63      771.30     17.52 o 
   5  12   8     1357.11     1362.29     35.02 o 
   6  12   8       44.99       23.08     10.73 o 
   7  12   8        9.15        3.97      7.71 o 
   8  12   8     1605.31     1568.15     71.68 o 
   9  12   8      213.06      179.85     51.42 o 
  10  12   8      269.45      281.74     62.89 o 
  11  12   8     1313.53     1398.88     64.66 o 
  12  12   8       87.46      118.50     50.33 o 
  13  12   8       60.21       53.02     47.20 o 
 -14  13   8      171.82       76.97     44.71 o 
 -13  13   8      267.88      163.44     50.59 o 
 -12  13   8        7.01       -7.03     36.48 o 
 -11  13   8       65.56       54.17     37.84 o 
 -10  13   8     1422.47     1436.09     57.60 o 
  -9  13   8      789.82      892.62     50.16 o 
  -8  13   8      140.61      150.30     49.22 o 
  -7  13   8      399.52      374.27     34.22 o 
  -6  13   8     1343.74     1394.31     51.22 o 
  -5  13   8     4968.22     5068.92     64.96 o 
  -4  13   8     1676.31     1750.83     34.48 o 
  -3  13   8       42.92       45.85     16.69 o 
  -2  13   8     1922.63     1996.41     35.66 o 
  -1  13   8     1601.65     1600.09     42.34 o 
   0  13   8     1310.56     1301.19     36.54 o 
   1  13   8      638.26      599.04     32.50 o 
   2  13   8       13.44        5.74     23.16 o 
   3  13   8     1682.76     1699.23     30.19 o 
   4  13   8        0.95       21.78     17.47 o 
   5  13   8       18.47       15.31     10.43 o 
   6  13   8        9.81       13.66      8.16 o 
   7  13   8     1001.57      727.25     59.13 o 
   8  13   8      674.44      762.11     75.11 o 
   9  13   8      396.10      452.79     63.02 o 
  10  13   8      314.48      432.30     81.42 o 
  11  13   8       85.10       73.54     43.14 o 
  12  13   8       59.12       47.47     44.85 o 
  13  13   8      174.71      160.74     61.12 o 
 -13  14   8       15.96       43.12     44.24 o 
 -12  14   8     1219.60     1309.19     67.14 o 
 -11  14   8     2076.60     2127.73     71.43 o 
 -10  14   8     1653.92     1850.37     65.98 o 
  -9  14   8        2.09       40.55     41.99 o 
  -8  14   8       32.12       55.24     42.49 o 
  -7  14   8      471.93      506.01     39.90 o 
  -6  14   8        3.71       37.42     23.37 o 
  -5  14   8      315.38      295.24     27.79 o 
  -4  14   8     3567.27     3673.69     59.11 o 
  -3  14   8     1261.38     1267.53     32.31 o 
  -2  14   8      349.82      434.89     23.54 o 
  -1  14   8      814.48      900.40     32.40 o 
   0  14   8      484.20      486.87     42.49 o 
   1  14   8        5.14       36.12     26.11 o 
   2  14   8      219.18      135.59     35.08 o 
   3  14   8     4516.65     4483.92     50.96 o 
   4  14   8     6618.83     6662.87     61.75 o 
   5  14   8       12.90       13.11     13.64 o 
   6  14   8       45.94       66.05     19.86 o 
   7  14   8       50.55       39.08     12.29 o 
   8  14   8      773.41      809.21     68.37 o 
   9  14   8      161.96      223.72     60.31 o 
  10  14   8      177.74      165.60     69.67 o 
  11  14   8      128.52       40.34     45.64 o 
  12  14   8      110.11       50.33     54.93 o 
 -13  15   8      305.83      252.38     77.44 o 
 -12  15   8     1579.01     1604.25     74.04 o 
 -11  15   8     1017.46     1030.60     77.87 o 
 -10  15   8       44.00        9.83     42.02 o 
  -9  15   8     1047.13     1213.08     76.99 o 
  -8  15   8        6.88       77.36     58.01 o 
  -7  15   8      285.73      270.47     35.34 o 
  -6  15   8     2274.47     2402.87     47.84 o 
  -5  15   8      491.28      533.82     30.81 o 
  -4  15   8      171.06      218.32     29.67 o 
  -3  15   8       53.60       54.16     19.87 o 
  -2  15   8      609.11      669.47     28.01 o 
  -1  15   8      139.42      139.35     24.21 o 
   0  15   8      459.72      455.79     33.15 o 
   1  15   8     3334.88     3223.70     62.60 o 
   2  15   8     6010.37     6016.82    158.46 o 
   3  15   8      129.73      141.14     21.32 o 
   4  15   8      443.39      445.84     27.58 o 
   5  15   8     1650.34     1782.40     43.01 o 
   6  15   8     2331.03     2179.82     51.15 o 
   7  15   8      999.56     1022.46     77.93 o 
   8  15   8       90.94      120.90     54.56 o 
   9  15   8     1019.04     1127.97     81.08 o 
  10  15   8      579.25      858.37    100.62 o 
  11  15   8      166.93      105.95     53.84 o 
  12  15   8      288.74      244.40    126.42 o 
 -12  16   8      203.15      206.19     65.18 o 
 -11  16   8      662.82      611.56     73.29 o 
 -10  16   8     1278.22     1260.82     80.36 o 
  -9  16   8      442.33      402.53     72.38 o 
  -8  16   8      209.33      299.95     73.19 o 
  -7  16   8      825.76      814.84     41.49 o 
  -6  16   8     2441.62     2470.02     50.20 o 
  -5  16   8      815.62      886.17     41.64 o 
  -4  16   8        5.62       10.21     17.95 o 
  -3  16   8      877.93      931.71     43.49 o 
  -2  16   8       24.40       42.14     22.81 o 
  -1  16   8      927.99     1000.06     31.71 o 
   0  16   8     3343.64     3150.11     57.64 o 
   1  16   8      717.96      756.69     44.80 o 
   2  16   8      129.95      106.16     39.15 o 
   3  16   8      176.61      115.57     22.66 o 
   4  16   8      293.17      280.38     32.01 o 
   5  16   8       27.07       36.99     21.96 o 
   6  16   8      207.68      172.16     27.75 o 
   7  16   8      581.93      576.06     90.12 o 
   8  16   8      766.81      939.47     77.01 o 
   9  16   8       92.46      105.96     59.85 o 
  10  16   8       19.55       27.84     62.27 o 
  11  16   8        4.44       11.85     55.22 o 
 -11  17   8      149.41      212.30     64.47 o 
 -10  17   8      610.24      699.43     88.19 o 
  -9  17   8     1257.80     1379.83    106.83 o 
  -8  17   8      338.50      227.79     53.46 o 
  -7  17   8      354.95      359.70     44.32 o 
  -6  17   8      121.72      113.96     33.63 o 
  -5  17   8      875.16      968.55     47.06 o 
  -4  17   8      472.21      523.89     32.71 o 
  -3  17   8     4100.60     4235.94     65.63 o 
  -2  17   8     1780.55     1936.59     43.15 o 
  -1  17   8       25.17       25.81     19.89 o 
   0  17   8      171.72      179.27     32.52 o 
   1  17   8     2084.20     2056.01     64.41 o 
   2  17   8     4069.76     4329.10     77.64 o 
   3  17   8     1541.47     1595.62     56.21 o 
   4  17   8      227.48      201.43     29.41 o 
   5  17   8     1914.98     1677.78     68.46 o 
   6  17   8      766.29      838.70     71.58 o 
   7  17   8     1931.98     2096.93     92.47 o 
   8  17   8       11.15       32.16     58.13 o 
   9  17   8       54.22       80.25     60.80 o 
  10  17   8      231.24      236.93     80.57 o 
 -10  18   8      727.68      764.00     91.74 o 
  -9  18   8       35.85       49.54     41.72 o 
  -8  18   8       33.71       94.30     34.24 o 
  -7  18   8      604.33      442.18     46.90 o 
  -6  18   8       44.32       22.47     29.67 o 
  -5  18   8       34.07       40.74     30.25 o 
  -4  18   8      181.81      180.69     29.15 o 
  -3  18   8      591.96      637.18     35.64 o 
  -2  18   8       14.37       16.33     21.73 o 
  -1  18   8      222.72      230.44     39.46 o 
   0  18   8     1252.55     1354.91     50.81 o 
   1  18   8     3813.92     3928.29     95.95 o 
   2  18   8       10.22       27.90     26.76 o 
   3  18   8      394.52      366.21     37.27 o 
   4  18   8      271.00      218.67     40.13 o 
   5  18   8       41.56       31.45     22.52 o 
   6  18   8      107.89      123.64     84.95 o 
   7  18   8      280.81      328.63     68.12 o 
   8  18   8      224.71      361.25     72.76 o 
   9  18   8      268.83      313.60     75.94 o 
  10  18   8       17.41       54.50     73.13 o 
  -9  19   8      583.65      366.34    116.10 o 
  -8  19   8      522.48      460.29     59.44 o 
  -7  19   8      346.77      310.28     44.15 o 
  -6  19   8      588.46      593.62     60.08 o 
  -5  19   8      869.75      897.40     48.90 o 
  -4  19   8     1444.33     1427.40     47.44 o 
  -3  19   8       87.71       87.67     26.71 o 
  -2  19   8     1371.22     1493.27     49.09 o 
  -1  19   8     1031.69      999.46     43.61 o 
   0  19   8       12.86      -16.61     23.29 o 
   1  19   8      321.40      360.62     57.33 o 
   2  19   8     1059.49     1043.11     43.74 o 
   3  19   8       46.02       24.01     24.88 o 
   4  19   8       88.49      103.31     26.11 o 
   5  19   8       45.87       35.43     75.62 o 
   6  19   8      297.22      217.67    121.61 o 
   7  19   8      277.00      160.44    126.72 o 
   8  19   8      111.58      129.42     73.08 o 
   9  19   8      384.06      403.38     82.57 o 
  -8  20   8       47.92       17.30     43.19 o 
  -7  20   8      125.61       81.72     47.50 o 
  -6  20   8       90.74       83.06     37.59 o 
  -5  20   8      117.82      114.77     42.13 o 
  -4  20   8       51.40       73.83     29.28 o 
  -3  20   8      358.89      311.16     34.57 o 
  -2  20   8        0.03       13.09     34.55 o 
  -1  20   8       10.47        6.36     25.00 o 
   0  20   8      587.83      501.30     93.16 o 
   1  20   8       79.19       67.85     35.93 o 
   2  20   8        0.82      -10.17     29.09 o 
   3  20   8        5.84       -7.98     24.11 o 
   4  20   8       18.77      117.51    109.34 o 
   5  20   8       13.09        4.09     82.77 o 
   7  20   8       69.13      -20.44    108.32 o 
  -7  21   8      252.75      252.72     64.96 o 
  -6  21   8      114.77      137.85     51.90 o 
  -5  21   8      137.81      154.23     51.12 o 
  -4  21   8      313.39      276.77    103.55 o 
  -3  21   8        8.14       33.80     38.88 o 
  -2  21   8      104.22       52.24     47.49 o 
  -1  21   8       11.97       15.64     36.67 o 
   0  21   8      237.12      109.71     36.58 o 
   1  21   8     1099.07     1160.36     64.60 o 
   2  21   8     2751.34     2906.42     93.56 o 
   3  21   8      380.52      129.21    151.13 o 
   5  21   8      155.57      145.11    124.67 o 
   6  21   8     2043.83     2059.01    200.38 o 
  -5  22   8       70.68       63.55     49.40 o 
  -4  22   8      474.99      310.15     82.46 o 
  -3  22   8       24.11        0.72     36.77 o 
  -2  22   8       53.33       22.26     52.96 o 
  -1  22   8        0.14        1.45     48.25 o 
   0  22   8      484.78      303.82    121.57 o 
   1  22   8      443.46      408.92     51.22 o 
   2  22   8       87.38       76.76     37.80 o 
   3  22   8        4.61     -104.23    114.45 o 
   4  22   8      223.25      199.27    131.82 o 
  -1  23   8       23.91        7.38     43.53 o 
   0  23   8       16.51        5.60     50.92 o 
 -16   1   9      174.42       55.90     45.34 o 
 -15   1   9     1219.82     1366.64    147.19 o 
 -14   1   9       59.94       32.05     39.64 o 
 -12   1   9     3026.99     3496.98     68.42 o 
 -11   1   9       20.89        3.97     25.74 o 
 -10   1   9        5.55       14.04     27.17 o 
  -9   1   9     5828.70     5782.80     76.41 o 
  -8   1   9     8551.88     8745.00     88.58 o 
  -7   1   9       79.25      138.65     29.87 o 
  -6   1   9    31176.80    32605.25    214.41 o 
  -5   1   9    17150.07    15885.67    111.11 o 
  -4   1   9      941.99      976.18     27.22 o 
  -3   1   9     1801.61     2253.87     32.21 o 
  -2   1   9     9706.70     9977.84     69.71 o 
  -1   1   9     1425.65     1464.90     24.52 o 
   0   1   9    15799.35    15094.94    405.82 o 
   1   1   9      151.99      123.00      9.47 o 
   2   1   9     6446.99     5942.59     50.45 o 
   3   1   9     7934.38     7279.11     38.59 o 
   4   1   9        7.71       18.83      7.07 o 
   5   1   9     3892.55     3291.75     24.62 o 
   6   1   9    11659.99    11321.42     60.96 o 
   7   1   9       58.73       51.98     13.21 o 
   8   1   9     7466.67     7808.86     59.32 o 
   9   1   9     1720.76     1606.32     30.47 o 
  10   1   9      955.18      954.45     30.34 o 
  11   1   9      706.31      805.49     34.14 o 
  12   1   9     2811.25     3217.42     54.51 o 
  13   1   9     1740.53     1935.30     54.70 o 
  14   1   9      497.72      432.44     45.98 o 
  15   1   9      168.50       76.09     36.18 o 
  16   1   9      189.56      119.62     42.41 o 
 -17   2   9      282.43      114.64    117.35 o 
 -15   2   9      316.55       -9.21     54.86 o 
 -14   2   9        0.32      -99.12     99.12 o 
 -13   2   9       20.40        8.66     30.05 o 
 -12   2   9       72.98       47.61     39.17 o 
 -11   2   9       60.55       59.62     30.05 o 
 -10   2   9      178.00      211.19     34.79 o 
  -9   2   9       56.29       76.61     29.73 o 
  -8   2   9        1.35      -11.23     26.25 o 
  -7   2   9      677.92      776.41     41.59 o 
  -6   2   9      524.08      623.76     36.22 o 
  -5   2   9      188.12      214.34     24.56 o 
  -4   2   9     3647.17     3052.04     39.17 o 
  -3   2   9     5293.70     4616.20     47.20 o 
  -2   2   9     8287.51     7530.60     55.32 o 
  -1   2   9      376.53      410.68     26.11 o 
   0   2   9      214.37      165.18     12.98 o 
   1   2   9     3969.53     3741.18     41.69 o 
   2   2   9      120.39      142.40      8.43 o 
   3   2   9     1692.94     1477.01     15.32 o 
   4   2   9     5164.26     5585.08     31.31 o 
   5   2   9      504.09      475.85     12.32 o 
   6   2   9       40.64       25.45     12.86 o 
   7   2   9     3965.62     4298.06     38.14 o 
   8   2   9       15.98       17.89     15.24 o 
   9   2   9       40.01       53.08     17.30 o 
  10   2   9       83.43      104.13     22.43 o 
  11   2   9      331.45      368.33     31.04 o 
  12   2   9      187.16      159.49     27.09 o 
  13   2   9      546.16      593.69     59.57 o 
  14   2   9        0.19       39.45     31.48 o 
  15   2   9       84.75       63.84     32.84 o 
  16   2   9        1.16       13.86     36.42 o 
 -16   3   9      256.31        9.86     61.10 o 
 -15   3   9      501.40        2.29     40.65 o 
 -14   3   9       76.82       -5.96     33.42 o 
 -13   3   9      445.03      423.37     67.74 o 
 -12   3   9      523.02      567.53     50.26 o 
 -11   3   9      578.01      601.61     44.14 o 
 -10   3   9       97.51       64.68     35.55 o 
  -9   3   9      509.02      599.57     32.94 o 
  -8   3   9      322.26      283.46     26.29 o 
  -7   3   9     3644.35     3851.36     58.50 o 
  -6   3   9      708.72      844.82     34.34 o 
  -5   3   9    13628.95    13390.55     98.34 o 
  -4   3   9        5.89       11.97     16.76 o 
  -3   3   9     1026.34      995.07     25.10 o 
  -2   3   9     1867.73     2013.92     36.93 o 
  -1   3   9    28812.76    27083.76    279.20 o 
   0   3   9     7190.27     6549.12     43.22 o 
   1   3   9     3389.81     3154.15     28.56 o 
   2   3   9    13465.76    12475.55     55.84 o 
   3   3   9     4851.18     4669.10     37.12 o 
   4   3   9     1482.54     1456.45     16.87 o 
   5   3   9     6444.31     6589.69     37.82 o 
   6   3   9    10624.98    10858.51     60.48 o 
   7   3   9       68.00       74.86     15.08 o 
   8   3   9     1269.99     1380.52     24.17 o 
   9   3   9      127.30      145.24     18.17 o 
  10   3   9      552.37      599.61     26.28 o 
  11   3   9       61.82       77.71     23.04 o 
  12   3   9       18.81        7.83     19.53 o 
  13   3   9      714.15      876.18     40.04 o 
  14   3   9      159.12       95.38     31.21 o 
  15   3   9       47.31       47.99     39.44 o 
  16   3   9      126.54       91.46     37.11 o 
 -16   4   9      247.33        6.08     48.75 o 
 -15   4   9       87.82      -14.22     54.13 o 
 -14   4   9       74.62       52.38     52.50 o 
 -13   4   9      631.38      674.89     71.82 o 
 -12   4   9      102.31       87.21     45.82 o 
 -11   4   9      167.03      168.76     36.09 o 
 -10   4   9       61.01       90.39     33.58 o 
  -9   4   9        0.24       -0.25     20.11 o 
  -8   4   9       21.24       45.97     22.71 o 
  -7   4   9     2173.02     2180.90     38.32 o 
  -6   4   9      458.77      566.03     22.81 o 
  -5   4   9     2085.37     2123.19     30.89 o 
  -4   4   9     2748.16     2387.00     27.57 o 
  -3   4   9     8753.99     8877.92     63.38 o 
  -2   4   9      495.65      503.33     15.48 o 
  -1   4   9     2214.96     2272.15     29.23 o 
   0   4   9     2511.02     2455.90     21.43 o 
   1   4   9     9259.11     8467.39     44.65 o 
   2   4   9      497.76      572.46     20.08 o 
   3   4   9       20.73       55.98     14.21 o 
   4   4   9    19207.70    20068.13     97.39 o 
   5   4   9       90.45      110.91      7.48 o 
   6   4   9     2990.05     2913.98     25.15 o 
   7   4   9      123.73      117.01     13.55 o 
   8   4   9       51.09       66.15     13.89 o 
   9   4   9     2170.45     2097.89     35.60 o 
  10   4   9     1836.48     1923.91     48.04 o 
  11   4   9       38.35        2.64     20.10 o 
  12   4   9      780.18      803.56     58.66 o 
  13   4   9       16.78       25.84     25.40 o 
  14   4   9      232.02      216.09     34.88 o 
  15   4   9        3.92        3.04     27.60 o 
 -16   5   9      113.61       -6.86     45.58 o 
 -15   5   9      233.19      127.59    132.92 o 
 -14   5   9      205.95       65.21     86.35 o 
 -13   5   9     2867.52     3160.22     86.54 o 
 -12   5   9     6384.17     7078.55    103.99 o 
 -11   5   9     2728.34     3216.53     91.43 o 
 -10   5   9      731.55      726.72     45.88 o 
  -9   5   9       15.67       22.11     22.33 o 
  -8   5   9     1288.01     1148.18     34.36 o 
  -7   5   9      886.22      822.52     29.65 o 
  -6   5   9       69.96       84.84     17.84 o 
  -5   5   9     5206.24     5039.52     44.55 o 
  -4   5   9       58.79       54.67     11.29 o 
  -3   5   9     2228.09     2316.66     22.75 o 
  -2   5   9     5731.47     5515.72     56.93 o 
  -1   5   9    12163.78    11910.79     85.47 o 
   0   5   9     2646.06     2458.62     18.63 o 
   1   5   9     2091.73     1877.90     14.17 o 
   2   5   9     6669.08     5970.27     56.77 o 
   3   5   9     4261.47     3860.47     37.39 o 
   4   5   9      775.72      952.27     23.21 o 
   5   5   9     2959.67     2495.98     20.67 o 
   6   5   9      443.58      368.17     13.19 o 
   7   5   9     1063.64      948.51     16.60 o 
   8   5   9     6640.48     6753.06     51.97 o 
   9   5   9       22.91       37.38     18.36 o 
  10   5   9      288.00      296.49     23.13 o 
  11   5   9      309.49      358.98     34.57 o 
  12   5   9      449.81      384.82     37.14 o 
  13   5   9      370.12      373.57     77.47 o 
  14   5   9      448.17      415.56     53.89 o 
  15   5   9      501.76      366.28    128.50 o 
 -16   6   9        0.25      -12.74     47.23 o 
 -15   6   9       41.39        4.18     50.18 o 
 -14   6   9       38.89       38.88     37.23 o 
 -13   6   9      168.39      188.37     40.61 o 
 -12   6   9      340.86      416.75     54.65 o 
 -11   6   9       15.78        3.07     30.62 o 
 -10   6   9     3397.72     3630.90     60.16 o 
  -9   6   9     4228.14     4549.66     63.03 o 
  -8   6   9      154.47      203.89     25.63 o 
  -7   6   9     2714.94     2983.36     44.87 o 
  -6   6   9     1190.89     1314.05     32.46 o 
  -5   6   9      286.30      292.67     17.72 o 
  -4   6   9     1314.18     1306.72     27.18 o 
  -3   6   9     1435.44     1329.59     27.11 o 
  -2   6   9     1434.70     1517.92     34.14 o 
  -1   6   9     7240.52     6916.37    160.39 o 
   0   6   9     1735.26     1786.50     16.66 o 
   1   6   9     1571.64     1406.71     22.33 o 
   2   6   9     5029.21     4607.99     49.20 o 
   3   6   9     6492.26     6052.78     55.23 o 
   4   6   9      523.33      511.47     20.98 o 
   5   6   9      168.29      193.33     20.32 o 
   6   6   9     1555.93     1358.46     19.52 o 
   7   6   9     2848.05     2723.71     35.95 o 
   8   6   9      337.65      365.02     18.79 o 
   9   6   9      661.68      623.66     23.14 o 
  10   6   9     1909.80     1839.73     36.83 o 
  11   6   9      134.07       83.29     25.30 o 
  12   6   9     1657.81     1445.29     58.55 o 
  13   6   9       39.90        1.99     23.85 o 
  14   6   9      305.86      245.47     46.42 o 
  15   6   9        4.33      -11.52     49.10 o 
 -16   7   9       36.18       -0.95     41.52 o 
 -15   7   9       12.62       14.26     40.21 o 
 -14   7   9      991.77     1071.62     63.77 o 
 -13   7   9      522.42      496.57     63.65 o 
 -12   7   9      614.79      796.75     47.28 o 
 -11   7   9     3267.10     3328.48     65.67 o 
 -10   7   9       51.07       51.85     29.42 o 
  -9   7   9       80.72       61.28     26.96 o 
  -8   7   9     5020.91     4821.50     62.23 o 
  -7   7   9       17.95       37.99     18.83 o 
  -6   7   9     2923.65     2934.08     38.81 o 
  -5   7   9    17430.55    18060.11    111.59 o 
  -4   7   9     7983.67     7825.28     55.89 o 
  -3   7   9     7861.46     7749.72     74.72 o 
  -2   7   9     4974.54     4616.68     55.70 o 
  -1   7   9     4154.97     4715.01     51.44 o 
   0   7   9      269.05      286.97     17.57 o 
   1   7   9     1838.60     1708.47     25.75 o 
   2   7   9     4642.59     4114.40     36.92 o 
   3   7   9     6152.95     5847.54     83.30 o 
   4   7   9       71.61      109.57     26.30 o 
   5   7   9    10069.35     9296.73     73.34 o 
   6   7   9      239.91      275.12     24.74 o 
   7   7   9      108.65      104.30     10.00 o 
   8   7   9     1406.34     1331.30     20.88 o 
   9   7   9      979.14      891.27     20.52 o 
  10   7   9     3432.14     3574.25    102.18 o 
  11   7   9      218.56      214.69     21.25 o 
  12   7   9      406.30      317.60     28.98 o 
  13   7   9     1352.33     1187.16    108.90 o 
  14   7   9      951.84     1163.71     82.70 o 
  15   7   9      446.17      348.48     96.18 o 
 -16   8   9        4.33      -15.94     42.64 o 
 -15   8   9      204.36      149.77     80.89 o 
 -14   8   9     1004.02      865.20    161.40 o 
 -13   8   9      680.33      694.25     99.52 o 
 -12   8   9       12.95       13.13     32.54 o 
 -11   8   9     2715.92     2781.73     65.08 o 
 -10   8   9     1196.23     1331.95     44.76 o 
  -9   8   9     3769.34     3627.09     57.08 o 
  -8   8   9       13.96       22.48     25.44 o 
  -7   8   9      928.59      913.22     32.72 o 
  -6   8   9      995.57     1098.41     37.67 o 
  -5   8   9     3815.00     3790.40     52.31 o 
  -4   8   9      468.90      461.72     22.43 o 
  -3   8   9       24.73       47.45     20.82 o 
  -2   8   9    12784.14    13242.66     83.70 o 
  -1   8   9     5960.52     5613.88     40.22 o 
   0   8   9     4263.87     4501.58     47.37 o 
   1   8   9    12754.96    13553.20     91.95 o 
   2   8   9      433.14      392.71     32.71 o 
   3   8   9      196.65      288.61     33.65 o 
   4   8   9     5943.64     5712.38     74.68 o 
   5   8   9      544.29      705.75     40.28 o 
   6   8   9     1841.98     1867.80     45.99 o 
   7   8   9     9365.89     9351.53     92.48 o 
   8   8   9     1514.74     1628.67     47.46 o 
   9   8   9      113.85      100.16     11.63 o 
  10   8   9     2469.86     2451.13     74.56 o 
  11   8   9      724.86      620.70     24.60 o 
  12   8   9      106.07       87.94     23.86 o 
  13   8   9       62.43       36.75     26.99 o 
  14   8   9        3.21       -4.48     57.10 o 
  15   8   9      243.61      329.48     96.48 o 
 -15   9   9     1021.52     1266.56     71.35 o 
 -14   9   9       15.90       32.18     39.24 o 
 -13   9   9      986.11     1062.39     59.30 o 
 -12   9   9      230.76      299.89     43.64 o 
 -11   9   9      191.47      195.12     40.80 o 
 -10   9   9     2965.72     3055.50     81.56 o 
  -9   9   9     2215.36     2240.70     55.60 o 
  -8   9   9     5083.63     5383.23     64.02 o 
  -7   9   9       48.82       52.06     23.81 o 
  -6   9   9     3084.85     3085.28     48.20 o 
  -5   9   9     1630.92     1528.17     37.05 o 
  -4   9   9    11806.53    12366.39    114.77 o 
  -3   9   9     2443.71     2520.38     40.75 o 
  -2   9   9      760.21      979.29     25.23 o 
  -1   9   9     5179.40     5029.11     36.27 o 
   0   9   9     5719.24     5947.47     62.60 o 
   1   9   9      110.07      146.39     15.58 o 
   2   9   9     4105.23     3942.90     41.67 o 
   3   9   9     2221.25     2088.57     24.33 o 
   4   9   9     1743.06     1709.43     60.42 o 
   5   9   9      823.51      900.30     44.38 o 
   6   9   9     1016.86      981.02     41.97 o 
   7   9   9      515.64      556.01     40.96 o 
   8   9   9        8.27        4.88      9.16 o 
   9   9   9     2400.59     2707.82     59.13 o 
  10   9   9      254.34      243.79     27.41 o 
  11   9   9     1480.64     1434.11     62.75 o 
  12   9   9     1144.70     1267.82     61.78 o 
  13   9   9      357.38      407.37     69.91 o 
  14   9   9      277.90      290.01     77.80 o 
 -15  10   9      169.73       42.31     44.16 o 
 -14  10   9      177.81      179.20     45.71 o 
 -13  10   9      362.93      315.77     89.73 o 
 -12  10   9       66.72       12.07     29.62 o 
 -11  10   9       50.05       54.62     32.73 o 
 -10  10   9     1411.76     1538.20     47.67 o 
  -9  10   9      587.06      641.89     41.02 o 
  -8  10   9        4.14       -2.44     19.97 o 
  -7  10   9      169.69      161.18     26.66 o 
  -6  10   9        5.13        1.54     16.52 o 
  -5  10   9     2726.11     2826.81     58.22 o 
  -4  10   9     4017.17     4390.75     46.31 o 
  -3  10   9      457.94      481.88     22.42 o 
  -2  10   9     1648.44     1546.76     27.26 o 
  -1  10   9     4173.64     4084.86     35.20 o 
   0  10   9     4472.51     4149.62     51.50 o 
   1  10   9      773.66      753.88     27.11 o 
   2  10   9      126.21      114.29     15.59 o 
   3  10   9      703.60      710.66     14.65 o 
   4  10   9     2488.92     2355.25     30.62 o 
   5  10   9      126.82       78.07     33.14 o 
   6  10   9      203.38      222.89     44.16 o 
   7  10   9     3557.50     3593.67     67.93 o 
   8  10   9      152.79      123.33     31.50 o 
   9  10   9     2306.79     2488.16     62.44 o 
  10  10   9     2156.54     2391.68     67.35 o 
  11  10   9     2385.75     2461.57     70.71 o 
  12  10   9      897.88      927.55     70.70 o 
  13  10   9        6.58       62.53     65.34 o 
  14  10   9        2.41      -35.01     57.81 o 
 -15  11   9        1.52       23.96     47.72 o 
 -14  11   9       51.58        3.69     45.65 o 
 -13  11   9       27.62       14.37     34.35 o 
 -12  11   9       13.63       49.21     34.18 o 
 -11  11   9        5.33       16.48     28.34 o 
 -10  11   9     1205.17     1205.86     49.04 o 
  -9  11   9      482.85      439.42     35.01 o 
  -8  11   9       13.90       22.31     23.94 o 
  -7  11   9       15.69        5.90     20.09 o 
  -6  11   9       12.10        5.98     26.23 o 
  -5  11   9      334.53      282.70     23.28 o 
  -4  11   9       15.37        4.45     13.07 o 
  -3  11   9      237.55      262.32     16.33 o 
  -2  11   9     3887.62     3919.84     41.07 o 
  -1  11   9      297.10      328.16     20.53 o 
   0  11   9     2482.55     2670.69     40.67 o 
   1  11   9     1254.25     1271.10     36.46 o 
   2  11   9     2367.13     2487.86     40.08 o 
   3  11   9     1351.41     1274.32     19.80 o 
   4  11   9      552.79      638.18     16.64 o 
   5  11   9     1075.04      966.16     52.09 o 
   6  11   9      974.89      998.92     55.04 o 
   7  11   9      625.14      650.63     53.94 o 
   8  11   9       48.41       48.84     36.10 o 
   9  11   9      172.02      237.69     41.96 o 
  10  11   9      174.17      239.07     48.24 o 
  11  11   9      356.14      420.77     59.74 o 
  12  11   9      285.94      235.87     50.38 o 
  13  11   9      507.86      432.51    113.43 o 
  14  11   9      433.32      336.12     89.86 o 
 -14  12   9      762.74      487.49    197.25 o 
 -13  12   9       64.94       44.92     44.21 o 
 -12  12   9       27.19       20.79     39.21 o 
 -11  12   9       54.76       26.01     36.10 o 
 -10  12   9      632.29      720.08     44.28 o 
  -9  12   9       17.86       -7.29     23.85 o 
  -8  12   9      113.51      102.50     36.02 o 
  -7  12   9     7175.99     7531.56    129.63 o 
  -6  12   9     2127.03     2285.59     63.80 o 
  -5  12   9     2741.57     2787.13     53.46 o 
  -4  12   9       10.28       11.99     14.24 o 
  -3  12   9     2590.08     2565.73     41.46 o 
  -2  12   9      134.60      188.51     15.46 o 
  -1  12   9      141.95      165.06     15.07 o 
   0  12   9     4152.92     4136.02     58.29 o 
   1  12   9     1072.74      911.37     25.21 o 
   2  12   9     5371.64     5288.65     63.01 o 
   3  12   9      210.98      214.94     21.02 o 
   4  12   9     1083.39     1135.61     20.78 o 
   5  12   9       38.78       22.67      8.15 o 
   6  12   9     1667.03     1771.78     74.51 o 
   7  12   9       45.22       71.06     48.27 o 
   8  12   9     1344.51     1232.30     79.09 o 
   9  12   9     2003.93     1916.18     92.57 o 
  10  12   9     1699.14     1816.73     63.37 o 
  11  12   9     2641.42     2978.65     78.29 o 
  12  12   9       76.75       52.60     43.55 o 
  13  12   9      363.79      260.20     63.82 o 
 -14  13   9      732.81      592.43    149.90 o 
 -13  13   9      605.91      343.85     96.63 o 
 -12  13   9      805.71      520.12    196.20 o 
 -11  13   9       11.31        9.90     30.02 o 
 -10  13   9        2.75      -11.76     30.50 o 
  -9  13   9      111.33      148.69     37.24 o 
  -8  13   9       45.22       44.67     40.24 o 
  -7  13   9     1980.79     2015.15     75.25 o 
  -6  13   9      780.21      816.41     50.60 o 
  -5  13   9     2109.61     2186.52     41.93 o 
  -4  13   9      176.43      165.29     20.35 o 
  -3  13   9     2736.19     2725.89     38.10 o 
  -2  13   9      571.01      561.84     25.34 o 
  -1  13   9     2837.34     2600.78     35.22 o 
   0  13   9      488.01      402.59     27.70 o 
   1  13   9      958.59      845.13     35.97 o 
   2  13   9     1560.53     1499.29     58.18 o 
   3  13   9      430.40      476.08     24.63 o 
   4  13   9        0.70        0.64      8.25 o 
   5  13   9      280.41      255.38     12.29 o 
   6  13   9      316.35      298.62     58.13 o 
   7  13   9      460.07      548.26     67.34 o 
   8  13   9     1803.54     1896.65     79.55 o 
   9  13   9       64.98       45.07     48.55 o 
  10  13   9      606.40      554.48     57.73 o 
  11  13   9      469.71      535.50     79.80 o 
  12  13   9      181.79      216.06     62.96 o 
  13  13   9      200.72      192.00     56.61 o 
 -13  14   9       79.25       90.78     48.96 o 
 -12  14   9       44.08       59.53     43.20 o 
 -11  14   9      347.67      360.72     50.08 o 
 -10  14   9        8.93        3.65     30.52 o 
  -9  14   9      700.38      648.27     68.35 o 
  -8  14   9     2936.24     3274.81     86.58 o 
  -7  14   9     1363.05     1578.01     75.00 o 
  -6  14   9      601.87      548.33     33.61 o 
  -5  14   9     8839.02     8839.90     87.92 o 
  -4  14   9     4039.38     4053.33     57.17 o 
  -3  14   9      602.12      662.75     30.23 o 
  -2  14   9       81.98       79.33     20.78 o 
  -1  14   9     1704.38     1789.23     32.87 o 
   0  14   9     2929.12     2947.92     54.54 o 
   1  14   9      380.39      336.54     34.85 o 
   2  14   9      107.93       91.16     33.02 o 
   3  14   9      191.93      254.88     19.89 o 
   4  14   9     1765.23     1694.14     31.77 o 
   5  14   9       34.41       28.00     10.96 o 
   6  14   9      174.25      119.76     21.68 o 
   7  14   9     1922.45     2015.99     80.78 o 
   8  14   9     1734.17     1804.45     82.40 o 
   9  14   9       87.91       36.47     50.30 o 
  10  14   9      768.49      827.85     88.18 o 
  11  14   9     1145.60     1316.36     75.22 o 
  12  14   9      131.69       65.10     59.55 o 
 -13  15   9        1.43        1.58     34.55 o 
 -12  15   9       90.17       46.48     45.04 o 
 -11  15   9      228.03      208.76     62.50 o 
 -10  15   9      777.70      816.48    107.47 o 
  -9  15   9      420.73      451.90     70.71 o 
  -8  15   9      411.38      475.63     67.02 o 
  -7  15   9      370.54      326.57     57.05 o 
  -6  15   9      312.47      304.09     39.05 o 
  -5  15   9     1763.97     1748.00     45.96 o 
  -4  15   9     2311.55     2341.79     43.02 o 
  -3  15   9      338.96      361.86     30.07 o 
  -2  15   9      822.64      883.10     35.03 o 
  -1  15   9      110.45       96.83     19.61 o 
   0  15   9       97.23       80.63     18.67 o 
   1  15   9     1261.60     1235.04     46.26 o 
   2  15   9        8.75        7.83     29.75 o 
   3  15   9       68.23       80.18     18.53 o 
   4  15   9       42.02       54.21     16.39 o 
   5  15   9      148.64      121.12     19.06 o 
   6  15   9     3573.00     3456.16    102.69 o 
   7  15   9       84.58      117.55     63.33 o 
   8  15   9      424.28      491.28     67.31 o 
   9  15   9      617.46      642.36     75.75 o 
  10  15   9       58.48       85.26     60.55 o 
  11  15   9      110.80      114.37     53.68 o 
  12  15   9        9.19      -23.70     61.65 o 
 -12  16   9       76.68       50.76     57.79 o 
 -11  16   9       94.67       61.91     68.18 o 
 -10  16   9      862.37      875.45     89.56 o 
  -9  16   9      411.02      425.39     74.79 o 
  -8  16   9       43.87       72.44     47.34 o 
  -7  16   9      615.78      678.05     39.17 o 
  -6  16   9     1329.57     1409.24     50.51 o 
  -5  16   9      546.87      551.13     31.90 o 
  -4  16   9     2267.80     2342.34     48.07 o 
  -3  16   9     4846.95     5050.08     58.83 o 
  -2  16   9      304.87      297.36     29.41 o 
  -1  16   9     1840.43     1875.74     46.77 o 
   0  16   9     1388.36     1427.19     40.11 o 
   1  16   9     2809.17     2843.97     63.63 o 
   2  16   9        5.03      -34.21     35.20 o 
   3  16   9     2653.90     2565.65     49.03 o 
   4  16   9      489.98      510.92     34.37 o 
   5  16   9       99.30       61.53     14.65 o 
   6  16   9      323.21      238.65     30.91 o 
   7  16   9      432.77      508.71     66.87 o 
   8  16   9     1652.43     1789.54    100.75 o 
   9  16   9       29.41       26.46     53.43 o 
  10  16   9      359.95      559.94     81.10 o 
  11  16   9      892.91     1035.49    126.74 o 
 -11  17   9        5.71      -26.48     63.38 o 
 -10  17   9       49.16       -4.00     46.02 o 
  -9  17   9       51.86       57.58     51.91 o 
  -8  17   9     1417.06     1410.33     69.20 o 
  -7  17   9      383.22      347.32     37.07 o 
  -6  17   9       22.72       20.66     23.71 o 
  -5  17   9       77.02       89.72     26.81 o 
  -4  17   9       46.11       34.09     21.90 o 
  -3  17   9      713.17      694.45     32.16 o 
  -2  17   9     1378.56     1273.47     41.58 o 
  -1  17   9      247.93      218.82     28.98 o 
   0  17   9        2.37        6.66     25.04 o 
   1  17   9      488.75      501.47     44.14 o 
   2  17   9       78.55       57.67     26.44 o 
   3  17   9        1.47      -19.10     27.20 o 
   4  17   9       40.52       30.77     20.77 o 
   5  17   9      286.81      294.58     24.15 o 
   6  17   9       87.50      109.46     65.31 o 
   7  17   9       31.59       73.44     65.80 o 
   8  17   9      562.64      710.32     78.80 o 
   9  17   9       99.72      100.96     71.23 o 
  10  17   9      209.09      231.28     76.15 o 
 -10  18   9      419.44      328.57    103.55 o 
  -9  18   9      191.61      159.33     48.74 o 
  -8  18   9      737.55      772.87    156.52 o 
  -7  18   9      822.65      831.68     69.43 o 
  -6  18   9     1348.77     1350.61     47.22 o 
  -5  18   9        9.56       32.32     24.53 o 
  -4  18   9     1200.02     1331.51     42.37 o 
  -3  18   9     1633.13     1721.96     51.70 o 
  -2  18   9       18.27       19.96     20.54 o 
  -1  18   9      386.21      448.78     33.43 o 
   0  18   9      993.85     1011.52     39.32 o 
   1  18   9     1110.65     1252.14     65.74 o 
   2  18   9      119.15      107.44     29.41 o 
   3  18   9     1827.90     1814.48     50.82 o 
   4  18   9      533.42      510.96     40.28 o 
   5  18   9      253.54      291.54     92.08 o 
   6  18   9       40.96        7.68     53.27 o 
   7  18   9      195.02      139.60     74.88 o 
   8  18   9      341.42      419.60     75.65 o 
   9  18   9      166.37      175.47     72.90 o 
  -9  19   9        7.45       -3.02     35.78 o 
  -8  19   9      541.47      523.22     92.49 o 
  -7  19   9        4.36       32.50     29.71 o 
  -6  19   9       26.84      -24.64     25.99 o 
  -5  19   9      333.12      395.89     71.60 o 
  -4  19   9       69.72       47.07     26.66 o 
  -3  19   9       10.46       12.43     26.41 o 
  -2  19   9      158.45      148.33     27.54 o 
  -1  19   9        5.18       29.72     25.36 o 
   0  19   9       31.38       46.46     29.56 o 
   1  19   9      281.19      291.41     33.23 o 
   2  19   9       69.56      102.17     29.03 o 
   3  19   9      108.72      100.75     26.77 o 
   4  19   9        7.70       36.60     21.21 o 
   5  19   9       30.41       38.83    123.64 o 
   6  19   9       45.76       76.64    110.36 o 
   7  19   9      189.42      268.76    135.91 o 
   8  19   9       92.51       90.73     66.17 o 
  -8  20   9      797.87     1019.39     80.76 o 
  -7  20   9      234.02      141.26     52.44 o 
  -6  20   9      235.78      115.00     45.99 o 
  -5  20   9       79.21       79.37     42.97 o 
  -4  20   9     2370.76     2508.78     86.41 o 
  -3  20   9      685.33      733.24     67.27 o 
  -2  20   9       77.53       32.29     24.16 o 
  -1  20   9      421.89      284.06     83.34 o 
   0  20   9      781.26      788.59     57.68 o 
   1  20   9      402.76      337.91     51.08 o 
   2  20   9       17.78       20.90     30.32 o 
   3  20   9      189.79      123.53     45.74 o 
   4  20   9      480.18      456.82    133.88 o 
   5  20   9      610.64      535.53    143.08 o 
   6  20   9      395.98      503.82    148.18 o 
   7  20   9      344.40      260.59    143.07 o 
  -7  21   9      271.89      163.19     54.84 o 
  -6  21   9       15.50      -20.19     40.14 o 
  -5  21   9       33.95       17.78     39.15 o 
  -4  21   9       79.90       74.70     46.77 o 
  -3  21   9       71.74        0.58     36.37 o 
  -2  21   9      165.70      105.93     60.03 o 
  -1  21   9      407.22      301.20    125.08 o 
   0  21   9       64.25       78.33     58.25 o 
   1  21   9        8.16       11.84     56.55 o 
   2  21   9      275.32      198.80     39.52 o 
   3  21   9       10.16       29.63     97.08 o 
   4  21   9       46.93       32.70    101.16 o 
   5  21   9        4.93     -120.58    123.64 o 
  -5  22   9      133.89       81.53     47.93 o 
  -4  22   9     1295.00     1589.07     78.50 o 
  -3  22   9     2070.82     2122.04    116.34 o 
  -2  22   9     1148.73     1312.43    188.16 o 
  -1  22   9       32.02        8.30     41.94 o 
   0  22   9      189.51       99.53     59.64 o 
   1  22   9       51.33       35.17     35.48 o 
   3  22   9      469.73      444.55    144.10 o 
 -17   0  10      467.77        1.02     91.98 o 
 -16   0  10       77.87       28.61     92.99 o 
 -14   0  10      177.47      206.42     95.04 o 
 -13   0  10     2208.48     2551.66    103.32 o 
 -12   0  10     4900.99     5185.88    129.44 o 
 -11   0  10       28.19       70.51     72.55 o 
 -10   0  10     2872.49     3118.12    135.54 o 
  -9   0  10     2152.08     2197.83     76.66 o 
  -8   0  10    13114.68    13804.91    169.24 o 
  -7   0  10    63419.96    69572.73    617.61 o 
  -6   0  10   137128.70   148658.75   1278.78 o 
  -5   0  10     1984.17     1657.68     50.27 o 
  -4   0  10     7911.91     6808.63    118.64 o 
  -3   0  10      391.12      476.47     44.97 o 
  -2   0  10    15352.79    15294.47    142.83 o 
  -1   0  10     1711.07     1559.52     32.92 o 
   0   0  10    17500.98    17248.29    111.11 o 
   1   0  10    61555.14    60991.64    454.33 o 
   2   0  10    34781.18    35954.51    225.76 o 
   3   0  10    10032.19    10443.00     84.71 o 
   4   0  10    21734.63    22305.55    136.27 o 
   5   0  10     5121.92     6144.20     50.04 o 
   6   0  10     1333.88     1286.91     26.13 o 
   7   0  10     3172.24     3039.70     49.02 o 
   8   0  10      847.03      870.13     32.99 o 
   9   0  10       78.13       84.92     25.98 o 
  10   0  10      685.59      759.38     45.83 o 
  11   0  10     5318.84     5216.47     91.23 o 
  12   0  10     4939.20     5133.02     90.27 o 
  13   0  10      166.24      206.47     44.72 o 
  14   0  10     2350.27     2838.20     90.53 o 
  15   0  10     5583.16     5786.37    161.17 o 
  16   0  10      317.70      201.20    113.48 o 
 -17   1  10      704.34        5.11     90.96 o 
 -16   1  10       12.06       26.57     92.99 o 
 -15   1  10       10.00        1.11     38.73 o 
 -14   1  10       44.23       45.01     46.51 o 
 -13   1  10       18.84       19.87     49.61 o 
 -12   1  10      192.91      128.76     73.58 o 
 -11   1  10      364.52      333.96     51.51 o 
 -10   1  10      317.72      329.12     47.00 o 
  -9   1  10      451.19      535.84     43.46 o 
  -8   1  10     3671.65     3949.83     67.95 o 
  -7   1  10      460.85      652.99     35.12 o 
  -6   1  10     2008.64     1803.16     41.66 o 
  -5   1  10     1225.93      985.81     30.28 o 
  -4   1  10     2128.84     2185.44     37.02 o 
  -3   1  10      498.05      602.67     24.38 o 
  -2   1  10       18.81       54.20     14.50 o 
  -1   1  10      260.27      240.55     16.88 o 
   0   1  10      757.54      634.11     17.49 o 
   1   1  10      610.61      658.94     13.49 o 
   2   1  10      103.34      125.21      8.62 o 
   3   1  10     1776.92     1890.01     19.61 o 
   4   1  10     1276.92     1464.26     16.33 o 
   5   1  10      966.72      972.16     16.49 o 
   6   1  10      390.54      432.00     15.04 o 
   7   1  10     4813.12     4621.34     37.75 o 
   8   1  10      288.25      334.58     21.48 o 
   9   1  10     1926.26     2008.30     34.52 o 
  10   1  10      702.32      743.16     32.68 o 
  11   1  10      805.80      877.06     32.74 o 
  12   1  10      128.82      165.95     30.21 o 
  13   1  10       53.17       25.97     25.36 o 
  14   1  10      156.54      180.01     35.23 o 
  15   1  10      638.27      625.03    103.90 o 
  16   1  10       64.57       60.06     40.41 o 
 -17   2  10       37.85        2.04     90.94 o 
 -16   2  10        1.25       27.59    152.25 o 
 -15   2  10      256.45       15.16     47.94 o 
 -13   2  10     2143.87     2443.33    100.92 o 
 -12   2  10      407.08      474.12     57.50 o 
 -11   2  10     4780.13     5229.62     87.03 o 
 -10   2  10     5851.13     5874.12    203.40 o 
  -9   2  10      170.77      184.89     34.32 o 
  -8   2  10     4466.92     4495.98     69.96 o 
  -7   2  10      237.99      244.80     28.98 o 
  -6   2  10       13.10       31.24     20.56 o 
  -5   2  10      704.00      751.02     31.26 o 
  -4   2  10     1325.89     1193.82     29.14 o 
  -3   2  10     6835.64     6122.85     52.29 o 
  -2   2  10     4046.36     3826.30     38.16 o 
  -1   2  10        8.48       52.28     15.98 o 
   0   2  10    14871.15    13862.28     94.19 o 
   1   2  10      636.14      491.12     11.35 o 
   2   2  10     7964.74     7758.18     37.94 o 
   3   2  10     9686.96     9247.90     50.48 o 
   4   2  10     2906.82     2240.75     20.44 o 
   5   2  10     1505.46     1445.49     18.53 o 
   6   2  10      869.44      939.64     17.47 o 
   7   2  10     4897.61     4822.60     38.79 o 
   8   2  10     5811.51     6211.86     47.43 o 
   9   2  10      327.24      320.87     20.97 o 
  10   2  10      939.86     1025.85     31.06 o 
  11   2  10     4199.44     4274.82     58.95 o 
  12   2  10     1132.43     1168.29     39.64 o 
  13   2  10       99.33       87.60     35.56 o 
  14   2  10      275.74      280.71     36.15 o 
  15   2  10       42.37       50.65     31.80 o 
 -17   3  10       55.81        5.11    138.97 o 
 -16   3  10      286.92      -18.70     66.77 o 
 -15   3  10        3.29        6.40     39.84 o 
 -14   3  10        4.89      -32.70     44.51 o 
 -13   3  10        4.93        1.52     41.54 o 
 -12   3  10       55.38       68.81     36.19 o 
 -11   3  10       42.26       58.55     33.10 o 
 -10   3  10     1080.76     1206.62     43.77 o 
  -9   3  10      524.79      562.41     36.68 o 
  -8   3  10     1234.56     1153.81     54.89 o 
  -7   3  10      287.24      340.85     40.77 o 
  -6   3  10      173.31      238.81     28.63 o 
  -5   3  10       71.91       77.65     22.93 o 
  -4   3  10    25947.14    26818.60    167.51 o 
  -3   3  10      951.68     1026.72     27.94 o 
  -2   3  10      481.81      571.71     20.13 o 
  -1   3  10     2053.16     1746.13     19.05 o 
   0   3  10     5585.24     5179.27     33.19 o 
   1   3  10     8066.87     7113.18     41.01 o 
   2   3  10     1690.82     1525.05     13.99 o 
   3   3  10     2759.80     2873.26     26.70 o 
   4   3  10       39.98       32.70      9.20 o 
   5   3  10      859.76      872.25     19.51 o 
   6   3  10      101.96      132.07     10.65 o 
   7   3  10      667.13      714.52     17.95 o 
   8   3  10     2355.80     2321.73     30.21 o 
   9   3  10      347.34      380.29     23.54 o 
  10   3  10      187.99      200.86     27.10 o 
  11   3  10     2648.90     2894.07     53.97 o 
  12   3  10      654.65      612.41     32.45 o 
  13   3  10        0.78      -12.87     21.90 o 
  14   3  10       89.68       96.12     31.37 o 
  15   3  10       44.42       -1.67     24.72 o 
 -16   4  10       16.49      -19.82     47.88 o 
 -15   4  10     1294.97     1590.54     83.53 o 
 -14   4  10      582.91       -1.40     47.86 o 
 -13   4  10      109.89      128.18     43.16 o 
 -12   4  10        4.97      -28.82     34.09 o 
 -11   4  10      616.67      688.87     66.97 o 
 -10   4  10     1055.32     1133.02     51.74 o 
  -9   4  10      919.63      898.01     36.34 o 
  -8   4  10     4871.15     5053.99     62.11 o 
  -7   4  10     5915.28     5579.13     55.96 o 
  -6   4  10      756.67      733.85     24.60 o 
  -5   4  10    10065.67    10518.57     85.35 o 
  -4   4  10     2220.90     2046.97     35.64 o 
  -3   4  10    27297.38    27589.03    166.85 o 
  -2   4  10     3652.60     3382.13     36.33 o 
  -1   4  10    12972.04    11968.49     86.04 o 
   0   4  10    40319.27    40690.18    245.92 o 
   1   4  10      147.72      116.46      6.72 o 
   2   4  10     4842.62     5175.26     28.06 o 
   3   4  10    20820.99    21089.52    120.14 o 
   4   4  10    11234.05    11210.57     58.18 o 
   5   4  10    19074.14    19074.98     97.81 o 
   6   4  10      394.01      390.06     12.91 o 
   7   4  10      752.04      696.26     17.72 o 
   8   4  10     4754.79     4743.52     40.79 o 
   9   4  10      347.18      340.13     21.67 o 
  10   4  10     4519.31     4727.94     65.35 o 
  11   4  10      576.05      556.94     37.17 o 
  12   4  10        5.24       26.13     28.05 o 
  13   4  10      396.50      338.31     35.57 o 
  14   4  10      125.43      134.44     30.71 o 
  15   4  10      369.18      255.54     64.18 o 
 -16   5  10      304.35       -7.90     62.75 o 
 -15   5  10      181.29       10.07     53.86 o 
 -14   5  10        0.08       37.26     40.23 o 
 -13   5  10      270.17      300.44     52.40 o 
 -12   5  10     1520.42     1689.16     60.46 o 
 -11   5  10       12.10      -24.26     29.72 o 
 -10   5  10     1449.33     1453.80     47.64 o 
  -9   5  10      784.42      807.03     38.33 o 
  -8   5  10     2234.23     2344.91     45.00 o 
  -7   5  10      160.42      174.93     25.42 o 
  -6   5  10      909.07     1005.11     30.30 o 
  -5   5  10       26.54       53.04     16.89 o 
  -4   5  10      270.33      287.34     17.32 o 
  -3   5  10     2550.08     2379.36     24.77 o 
  -2   5  10      398.71      462.40     30.28 o 
  -1   5  10      953.71      869.72     27.14 o 
   0   5  10     1035.25      998.19     11.22 o 
   1   5  10      687.10      736.94     10.58 o 
   2   5  10     3794.22     3503.47     40.87 o 
   3   5  10       19.33        1.30      9.71 o 
   4   5  10     1577.57     1598.33     28.49 o 
   5   5  10     4272.66     4154.31     46.00 o 
   6   5  10      261.43      230.58     10.62 o 
   7   5  10     1254.94     1231.73     29.23 o 
   8   5  10       17.25       23.23     12.68 o 
   9   5  10       77.72       50.75     15.98 o 
  10   5  10     2183.52     2073.15     47.50 o 
  11   5  10     2248.50     2345.23     53.17 o 
  12   5  10      127.11      115.10     26.19 o 
  13   5  10      460.26      406.69     43.85 o 
  14   5  10       51.54       64.13     30.55 o 
  15   5  10       15.57       38.73     59.90 o 
 -16   6  10       14.27       -8.44     58.41 o 
 -15   6  10      637.94        2.66     61.57 o 
 -14   6  10      298.53      175.83     87.76 o 
 -13   6  10      727.08      995.69     81.23 o 
 -12   6  10      149.29      186.27     46.74 o 
 -11   6  10     1778.72     1824.36     60.98 o 
 -10   6  10       87.60      119.51     34.82 o 
  -9   6  10      692.23      750.87     37.89 o 
  -8   6  10     6341.68     6532.72     70.68 o 
  -7   6  10     4084.62     3897.22     49.95 o 
  -6   6  10     2859.49     2860.47     39.47 o 
  -5   6  10       90.05      113.37     15.35 o 
  -4   6  10     1015.07      991.27     19.62 o 
  -3   6  10     2941.33     2474.19     23.14 o 
  -2   6  10     4088.48     3861.04     53.99 o 
  -1   6  10    12768.71    12945.05     98.70 o 
   0   6  10     6218.52     5896.22     37.77 o 
   1   6  10    16975.69    15723.94     77.35 o 
   2   6  10      765.56      819.73     28.88 o 
   3   6  10      965.90      757.67     24.64 o 
   4   6  10     1279.52      944.17     25.82 o 
   5   6  10     2890.44     3037.82     39.63 o 
   6   6  10     4076.54     4117.71     59.76 o 
   7   6  10     2471.40     2438.02     22.52 o 
   8   6  10     2381.80     2374.64     29.38 o 
   9   6  10     3180.79     3267.22     39.06 o 
  10   6  10     1716.54     1887.65     38.03 o 
  11   6  10      486.48      478.66     42.20 o 
  12   6  10      138.97      134.00     31.86 o 
  13   6  10       76.83       46.08     25.23 o 
  14   6  10     1163.08     1186.86    129.20 o 
  15   6  10      677.69      657.45     87.22 o 
 -16   7  10       12.25       -6.53     40.63 o 
 -15   7  10       38.07       -8.05     38.81 o 
 -14   7  10      342.94      481.49     69.29 o 
 -13   7  10      712.01      608.75    121.52 o 
 -12   7  10     2220.23     2271.48     66.13 o 
 -11   7  10      286.16      330.83     38.54 o 
 -10   7  10       85.28      135.10     30.86 o 
  -9   7  10     3119.04     3283.28     62.47 o 
  -8   7  10     1168.60     1224.68     36.06 o 
  -7   7  10     4415.55     4581.15     58.84 o 
  -6   7  10     2819.75     2857.22     38.65 o 
  -5   7  10      156.61      159.54     16.28 o 
  -4   7  10      836.41      971.35     27.42 o 
  -3   7  10      120.27       45.63     24.65 o 
  -2   7  10      591.20      644.95     35.68 o 
  -1   7  10     2451.32     2399.88     44.52 o 
   0   7  10    17925.15    18557.52    106.16 o 
   1   7  10     6310.15     6360.58     41.05 o 
   2   7  10     9759.03     9792.20     59.05 o 
   3   7  10    10386.24    10675.66     92.03 o 
   4   7  10        0.28       -5.18     15.73 o 
   5   7  10     1561.64     1419.01     37.42 o 
   6   7  10     4629.18     4401.37     51.69 o 
   7   7  10      225.27      227.40     27.35 o 
   8   7  10       19.78       30.66      8.01 o 
   9   7  10      789.33      787.56     46.09 o 
  10   7  10     1095.75     1043.91     31.61 o 
  11   7  10      431.02      382.86     28.70 o 
  12   7  10      649.29      667.92     67.81 o 
  13   7  10       18.47       26.33     24.76 o 
  14   7  10      226.20      162.43     54.75 o 
  15   7  10       39.82       52.23     58.92 o 
 -16   8  10       12.82      -16.16     53.71 o 
 -15   8  10      327.49       78.83     72.17 o 
 -14   8  10       31.43       32.99     40.21 o 
 -13   8  10      255.41      193.02     50.08 o 
 -12   8  10      685.63      546.56     84.49 o 
 -11   8  10     1103.76     1196.75     48.45 o 
 -10   8  10     1668.45     1719.53     50.59 o 
  -9   8  10      253.12      291.68     31.09 o 
  -8   8  10     1544.26     1644.54     47.41 o 
  -7   8  10     8406.20     8129.49     73.02 o 
  -6   8  10     1853.48     1822.71     33.31 o 
  -5   8  10     2203.37     2445.07     33.19 o 
  -4   8  10     2446.44     2522.65     36.59 o 
  -3   8  10     6223.16     5488.18     63.19 o 
  -2   8  10     8289.17     8466.39     99.69 o 
  -1   8  10    30878.85    32863.74    223.99 o 
   0   8  10     2512.56     2403.07     44.45 o 
   1   8  10     2672.94     2444.66     29.14 o 
   2   8  10       15.89       38.47     11.27 o 
   3   8  10     1016.46     1054.37     72.52 o 
   4   8  10    22381.21    22919.74    190.82 o 
   5   8  10       84.74       84.46     22.44 o 
   6   8  10      126.71      116.83     25.18 o 
   7   8  10     3574.44     3620.12     58.60 o 
   8   8  10      357.55      393.36     36.46 o 
   9   8  10     1027.99     1122.43     47.57 o 
  10   8  10     1220.67     1092.32     62.79 o 
  11   8  10     2018.28     2264.19     80.72 o 
  12   8  10      122.11       80.44     22.03 o 
  13   8  10      156.62      169.86     60.66 o 
  14   8  10      437.14      578.07     77.27 o 
 -15   9  10      140.49       93.67     58.01 o 
 -14   9  10      103.43       61.26     43.60 o 
 -13   9  10     1619.68     1720.19     74.80 o 
 -12   9  10     1172.36     1303.96     52.98 o 
 -11   9  10      901.64      759.63    107.61 o 
 -10   9  10      409.30      431.50     38.68 o 
  -9   9  10      944.33      890.79     40.23 o 
  -8   9  10      432.04      389.56     30.98 o 
  -7   9  10     2440.98     2389.20     46.63 o 
  -6   9  10     1809.32     1829.40     40.40 o 
  -5   9  10      851.17      752.87     24.43 o 
  -4   9  10      232.85      208.16     33.06 o 
  -3   9  10     2687.56     2725.10     47.65 o 
  -2   9  10     7488.44     7972.10     54.13 o 
  -1   9  10     4937.85     5108.74     34.42 o 
   0   9  10      247.78      213.27     16.96 o 
   1   9  10     2049.92     2134.56     29.85 o 
   2   9  10     3116.14     3225.49     40.73 o 
   3   9  10      104.02       94.69     35.72 o 
   4   9  10      516.25      599.33     39.63 o 
   5   9  10      924.92      854.38     44.78 o 
   6   9  10     1456.80     1457.77     42.38 o 
   7   9  10      195.37      221.40     29.95 o 
   8   9  10      557.04      535.45     38.10 o 
   9   9  10     1588.99     1483.08     59.77 o 
  10   9  10     1327.75     1351.34     57.52 o 
  11   9  10       32.73       23.30     12.77 o 
  12   9  10        8.29       28.91     43.58 o 
  13   9  10      740.99      908.73     80.97 o 
  14   9  10       98.29      110.74     72.84 o 
 -15  10  10      766.13      530.55    310.54 o 
 -14  10  10      594.21      508.92     86.26 o 
 -13  10  10        1.98        7.09     31.75 o 
 -12  10  10      149.32      184.57     42.11 o 
 -11  10  10     4575.86     4742.15     94.71 o 
 -10  10  10      464.41      562.43     39.14 o 
  -9  10  10      428.95      480.52     39.64 o 
  -8  10  10     1915.01     1865.97     45.62 o 
  -7  10  10     2225.44     2369.96     44.79 o 
  -6  10  10     1129.12     1100.40     32.42 o 
  -5  10  10     5382.10     5295.14     84.02 o 
  -4  10  10     4377.75     4261.70     65.74 o 
  -3  10  10     9236.21     9178.71     69.33 o 
  -2  10  10      294.05      325.68     14.41 o 
  -1  10  10       26.81       16.62     11.98 o 
   0  10  10     7670.09     7336.14     67.17 o 
   1  10  10       14.55       10.22     15.93 o 
   2  10  10        0.79        8.47     14.61 o 
   3  10  10    12262.32    12795.73     76.12 o 
   4  10  10     4837.58     5032.81     97.47 o 
   5  10  10     1961.90     1867.84     64.18 o 
   6  10  10       56.61       84.19     36.29 o 
   7  10  10       44.31       55.70     31.14 o 
   8  10  10       13.63      -16.23     26.34 o 
   9  10  10      377.86      419.01     46.88 o 
  10  10  10     4856.44     5157.74    124.88 o 
  11  10  10     4781.59     5381.52     95.70 o 
  12  10  10      246.69      200.96     61.76 o 
  13  10  10      134.49      160.99     54.93 o 
  14  10  10      339.11      329.62     89.67 o 
 -15  11  10      197.60       58.95     58.60 o 
 -14  11  10       10.40       30.94     46.48 o 
 -13  11  10      895.75      700.70    197.20 o 
 -12  11  10      401.43      257.70     86.75 o 
 -11  11  10      203.93      147.20     38.50 o 
 -10  11  10     2186.98     2108.86     61.30 o 
  -9  11  10     1213.08     1321.95     52.85 o 
  -8  11  10      698.99      711.60     34.80 o 
  -7  11  10      435.56      494.26     32.01 o 
  -6  11  10     3330.26     3591.67     72.00 o 
  -5  11  10     3186.19     3230.27     64.67 o 
  -4  11  10       92.38       79.94     15.25 o 
  -3  11  10      463.21      482.35     22.58 o 
  -2  11  10       15.60       21.89      9.01 o 
  -1  11  10     2655.22     2601.50     27.11 o 
   0  11  10        3.24        3.53     13.54 o 
   1  11  10      846.01      813.83     21.77 o 
   2  11  10     3912.72     3824.21     48.51 o 
   3  11  10       68.62       51.72     12.32 o 
   4  11  10      181.05      210.94     39.00 o 
   5  11  10     2584.12     2535.31     75.46 o 
   6  11  10     4741.96     4870.04    119.83 o 
   7  11  10      187.00      184.94     45.47 o 
   8  11  10      131.39      183.18     41.05 o 
   9  11  10       21.09        3.44     32.07 o 
  10  11  10     1001.52     1089.22     60.53 o 
  11  11  10      304.72      325.48     51.39 o 
  12  11  10      145.71      156.14     48.20 o 
  13  11  10       97.10       99.28     64.14 o 
 -14  12  10        6.81       16.35     37.34 o 
 -13  12  10       11.44       37.88     43.96 o 
 -12  12  10       45.61      -19.35     37.29 o 
 -11  12  10       70.18       84.83     34.48 o 
 -10  12  10      589.26      594.89     43.36 o 
  -9  12  10       37.40       56.37     30.61 o 
  -8  12  10     3191.85     3241.02     90.65 o 
  -7  12  10        7.70       36.70     40.84 o 
  -6  12  10     3383.62     3267.08     73.22 o 
  -5  12  10     1849.46     1800.99     61.64 o 
  -4  12  10       69.39       55.91     23.19 o 
  -3  12  10     3927.45     4060.55     44.80 o 
  -2  12  10     2085.89     2258.64     33.58 o 
  -1  12  10       13.43       11.87     13.73 o 
   0  12  10        9.59       26.83     21.24 o 
   1  12  10     2224.97     2088.46     40.72 o 
   2  12  10      410.76      415.70     24.16 o 
   3  12  10        5.56        1.59      9.30 o 
   4  12  10       11.89       22.82     10.03 o 
   5  12  10     2320.59     2382.03     78.27 o 
   6  12  10       74.59       81.47     46.96 o 
   7  12  10     1039.50      953.88     70.57 o 
   8  12  10     3832.30     4018.74    104.49 o 
   9  12  10     1723.52     1798.54     69.91 o 
  10  12  10      202.29      232.52     45.29 o 
  11  12  10      247.72      319.60     50.88 o 
  12  12  10       23.10       50.01     43.22 o 
  13  12  10      226.12      235.37     63.18 o 
 -14  13  10      790.82      541.68    138.28 o 
 -13  13  10      637.69      463.91    124.68 o 
 -12  13  10      865.45      767.37    189.41 o 
 -11  13  10      285.35      215.62     90.57 o 
 -10  13  10       46.61       65.62     34.95 o 
  -9  13  10      419.67      383.19     40.22 o 
  -8  13  10     2754.83     3021.28     89.65 o 
  -7  13  10       47.17       89.64     41.24 o 
  -6  13  10     1703.85     1840.68     81.45 o 
  -5  13  10     1529.53     1584.91     38.31 o 
  -4  13  10       37.85       30.19     15.59 o 
  -3  13  10       41.68       46.29     13.61 o 
  -2  13  10      349.41      423.70     23.70 o 
  -1  13  10     2255.19     2190.75     33.70 o 
   0  13  10     1195.64     1216.89     43.46 o 
   1  13  10      725.48      768.28     34.74 o 
   2  13  10      104.91       76.02     22.07 o 
   3  13  10      260.11      312.55     24.73 o 
   4  13  10       29.18       38.51     18.58 o 
   5  13  10       11.42       41.98     39.01 o 
   6  13  10      116.95       83.03     44.44 o 
   7  13  10      189.44      185.42     51.81 o 
   8  13  10        6.09       17.78     42.49 o 
   9  13  10      469.84      484.98     54.33 o 
  10  13  10      108.27      133.30     49.77 o 
  11  13  10       42.68       66.70     53.88 o 
  12  13  10       98.38       50.75     53.47 o 
  13  13  10      258.66      263.35     59.92 o 
 -13  14  10      149.39       58.88     49.41 o 
 -12  14  10      196.01      123.98     50.89 o 
 -11  14  10      419.33      315.73     82.32 o 
 -10  14  10     1579.78     1763.26     62.88 o 
  -9  14  10       17.67       10.82     46.82 o 
  -8  14  10     2373.52     2445.85     91.36 o 
  -7  14  10      158.16      158.91     52.35 o 
  -6  14  10     1839.44     1899.67     66.54 o 
  -5  14  10      773.63      857.32     42.84 o 
  -4  14  10      380.97      419.82     29.05 o 
  -3  14  10     2564.20     2640.02     42.31 o 
  -2  14  10      137.40      156.09     24.49 o 
  -1  14  10      464.49      482.80     25.12 o 
   0  14  10      174.65      145.40     17.27 o 
   1  14  10     5301.77     5392.81    110.03 o 
   2  14  10      365.26      370.62     39.83 o 
   3  14  10        4.05       21.84     20.16 o 
   4  14  10       94.78      109.95     14.70 o 
   5  14  10       45.41       35.39     12.30 o 
   6  14  10     1260.72     1256.66     73.89 o 
   7  14  10      633.82      734.71     79.59 o 
   8  14  10      787.16      827.43     71.49 o 
   9  14  10        6.71       32.35     41.52 o 
  10  14  10      162.37      169.10     51.12 o 
  11  14  10      337.26      296.07     78.70 o 
  12  14  10       23.54        6.30     50.20 o 
 -13  15  10      133.20      140.22     58.53 o 
 -12  15  10     1410.16     1508.49    156.98 o 
 -11  15  10       39.85       53.36     64.74 o 
 -10  15  10      183.28      227.39     72.47 o 
  -9  15  10      585.53      653.94     76.42 o 
  -8  15  10        7.30      -34.06     43.09 o 
  -7  15  10      453.15      391.49     60.09 o 
  -6  15  10      518.51      582.96     34.63 o 
  -5  15  10     1450.11     1468.36     42.70 o 
  -4  15  10      453.04      403.30     30.72 o 
  -3  15  10      530.88      533.21     24.25 o 
  -2  15  10     1758.35     1856.25     33.52 o 
  -1  15  10       10.60       11.12     14.16 o 
   0  15  10      387.00      401.83     22.25 o 
   1  15  10     2830.14     2701.62     75.31 o 
   2  15  10     9048.70     9168.63    127.95 o 
   3  15  10     9102.96     8721.73    222.63 o 
   4  15  10        1.49        5.69     13.26 o 
   5  15  10     1395.14     1328.04     57.66 o 
   6  15  10     3971.41     4040.37     99.69 o 
   7  15  10      708.82      641.01     69.43 o 
   8  15  10      142.79       -0.20    147.45 o 
   9  15  10     1027.71     1143.16     92.56 o 
  10  15  10      222.95      257.18     55.76 o 
  11  15  10       16.34       -2.61     42.52 o 
 -12  16  10      262.48      182.64     84.13 o 
 -11  16  10     1144.35     1202.46    156.46 o 
 -10  16  10      107.06      154.19     65.52 o 
  -9  16  10       22.15       27.71     55.32 o 
  -8  16  10        7.40       -5.65     40.45 o 
  -7  16  10      633.07      541.11     58.46 o 
  -6  16  10      385.42      439.19     32.85 o 
  -5  16  10       96.71      136.38     24.20 o 
  -4  16  10     2989.11     3164.09     48.27 o 
  -3  16  10      239.72      271.67     24.66 o 
  -2  16  10       42.25       36.30     17.41 o 
  -1  16  10      633.10      601.55     25.59 o 
   0  16  10      118.91       97.05     23.87 o 
   1  16  10        8.19       -7.79     31.73 o 
   2  16  10      553.29      470.35     51.95 o 
   3  16  10     1141.46     1019.59     40.65 o 
   4  16  10      420.59      457.27     50.60 o 
   5  16  10       14.53       -3.06     12.24 o 
   6  16  10      125.68      181.61     77.62 o 
   7  16  10       80.51       85.86     54.49 o 
   8  16  10      480.96      498.27     73.36 o 
   9  16  10       60.60       48.77     72.46 o 
  10  16  10        1.72      -34.52     46.52 o 
  11  16  10        4.09       27.12     55.55 o 
 -11  17  10      181.63      170.08     65.42 o 
 -10  17  10        9.67       53.14     54.24 o 
  -9  17  10      780.15      720.11     77.47 o 
  -8  17  10     2213.50     2311.25     74.48 o 
  -7  17  10      170.76      182.94     48.78 o 
  -6  17  10      187.52      174.72     29.75 o 
  -5  17  10     2182.74     2224.43     52.19 o 
  -4  17  10       15.64        6.18     22.14 o 
  -3  17  10      286.56      343.48     27.69 o 
  -2  17  10     1920.47     2066.07     42.11 o 
  -1  17  10     1076.28     1160.95     34.38 o 
   0  17  10     1150.76     1145.88     42.40 o 
   1  17  10     1446.44     1552.17     82.73 o 
   2  17  10     1499.49     1672.04     78.28 o 
   3  17  10     2933.24     2962.10    153.96 o 
   4  17  10       13.08       38.08     24.27 o 
   5  17  10      157.08      190.56     68.72 o 
   6  17  10     1098.37     1169.41     95.42 o 
   7  17  10      501.29      529.97     72.48 o 
   8  17  10       36.56       36.41     55.63 o 
   9  17  10      103.79      147.00     76.34 o 
  10  17  10        5.89        8.93     44.41 o 
 -10  18  10      551.18      298.75    109.95 o 
  -9  18  10        4.25       -3.55     36.01 o 
  -8  18  10       24.04       23.12     38.71 o 
  -7  18  10     1895.69     1835.79     70.07 o 
  -6  18  10      183.97      222.79     45.57 o 
  -5  18  10        2.30        9.01     21.51 o 
  -4  18  10      593.69      511.83     48.40 o 
  -3  18  10      892.65      903.40     36.01 o 
  -2  18  10      248.77      238.23     32.95 o 
  -1  18  10      203.46      194.48     29.43 o 
   0  18  10      324.12      293.69     60.15 o 
   1  18  10      335.87      306.34     46.37 o 
   2  18  10      374.97      323.40     38.65 o 
   3  18  10      981.78      915.35     40.46 o 
   4  18  10       49.35       31.28     21.87 o 
   5  18  10      205.24      297.51     86.86 o 
   6  18  10      102.72      114.22     70.22 o 
   7  18  10       38.55       46.95     67.72 o 
   8  18  10      125.40      146.99     68.85 o 
   9  18  10       14.30        6.12     47.74 o 
  -9  19  10      832.88      769.65     97.07 o 
  -8  19  10       73.94       79.08     47.64 o 
  -7  19  10       50.09       70.40     47.93 o 
  -6  19  10        7.79       -3.22     35.70 o 
  -5  19  10      590.90      605.88     59.48 o 
  -4  19  10     1016.33      961.11     47.64 o 
  -3  19  10      368.37      433.21     33.46 o 
  -2  19  10     1056.98     1203.29     44.44 o 
  -1  19  10      632.98      655.38     39.98 o 
   0  19  10        7.09       18.00     21.06 o 
   1  19  10       64.71       78.38     26.61 o 
   2  19  10     1054.82     1017.34     42.42 o 
   3  19  10       14.38        4.44     21.68 o 
   4  19  10        1.61      -16.17     55.41 o 
   5  19  10     1074.87     1175.44    135.43 o 
   6  19  10      628.95      680.66    150.23 o 
   8  19  10      345.36      308.61     92.06 o 
  -8  20  10       12.54       -4.09     35.19 o 
  -7  20  10       58.62       62.54     45.03 o 
  -6  20  10       54.65       49.80     50.51 o 
  -5  20  10        1.81       -3.03     33.22 o 
  -4  20  10        5.51        3.39     32.77 o 
  -3  20  10        7.59        2.45     31.52 o 
  -2  20  10        8.54       15.48     41.54 o 
  -1  20  10       11.06       12.63     38.99 o 
   0  20  10      255.17      186.05     43.72 o 
   1  20  10      263.85      196.71     44.84 o 
   2  20  10       31.29       19.05     29.93 o 
   3  20  10      133.38      190.72     75.31 o 
   4  20  10       70.55      138.97    116.49 o 
   6  20  10      689.63      758.34    161.48 o 
   7  20  10       22.82     -100.14    130.80 o 
  -7  21  10       47.25       16.83     58.43 o 
  -6  21  10      136.38      135.50     57.38 o 
  -5  21  10      131.95      111.65     51.43 o 
  -4  21  10      169.15      111.91     46.41 o 
  -3  21  10       17.62       32.93     41.55 o 
  -2  21  10      201.97      201.16     80.24 o 
  -1  21  10      495.98      402.29    144.13 o 
   0  21  10       18.95      -14.36     42.20 o 
   1  21  10     1165.52     1341.51    362.86 o 
   2  21  10      961.35      941.34    153.31 o 
   4  21  10       95.13      133.86    121.60 o 
   5  21  10      988.48     1085.46    170.69 o 
  -4  22  10        9.56       13.02     43.11 o 
  -3  22  10       83.43       63.22     59.76 o 
  -2  22  10      778.40      882.82    274.67 o 
  -1  22  10       71.20       44.25     60.04 o 
   0  22  10      202.41      131.16     67.20 o 
   1  22  10       68.18      -34.84     34.84 o 
   3  22  10       78.85      132.84    121.60 o 
 -17   1  11      163.34        5.50     52.05 o 
 -15   1  11      515.61      372.63    262.71 o 
 -14   1  11      205.21      241.30     59.76 o 
 -13   1  11     1079.85     1299.96     56.66 o 
 -12   1  11     2862.40     3137.28    101.05 o 
 -11   1  11     1929.01     2063.87     75.15 o 
 -10   1  11     1259.20     1404.55     93.03 o 
  -9   1  11     3576.58     3751.14     66.50 o 
  -8   1  11    11953.04    12222.22    112.28 o 
  -7   1  11     1059.56     1094.20     47.67 o 
  -6   1  11    12246.26    12965.77    104.09 o 
  -5   1  11     2036.32     1954.08     37.85 o 
  -4   1  11     1751.80     1747.85     32.98 o 
  -3   1  11       90.65      149.05     19.85 o 
  -2   1  11     5381.22     4786.89     57.87 o 
  -1   1  11     2137.55     1819.45     25.60 o 
   0   1  11     2105.78     2079.43     23.92 o 
   1   1  11    22806.23    22369.22    110.37 o 
   2   1  11     4794.25     4505.56     36.93 o 
   3   1  11    18727.38    18200.33     90.47 o 
   4   1  11      485.90      578.95     14.84 o 
   5   1  11     3395.87     3152.12     24.28 o 
   6   1  11     8130.57     7741.21     68.92 o 
   7   1  11       17.87       17.78     11.31 o 
   8   1  11     1754.58     1796.03     32.25 o 
   9   1  11      277.27      294.66     24.25 o 
  10   1  11     1322.71     1508.35     35.58 o 
  11   1  11        4.99       23.48     23.14 o 
  12   1  11     1650.13     1950.83     47.22 o 
  13   1  11     3541.62     3773.65     85.84 o 
  14   1  11     1592.21     1719.26     58.14 o 
  15   1  11      126.06       94.22     36.78 o 
 -17   2  11        6.17        0.00     77.66 o 
 -16   2  11       38.61        7.48     42.75 o 
 -15   2  11       86.79       -3.07     52.02 o 
 -14   2  11       21.23        8.37     35.44 o 
 -13   2  11        8.01      -19.10     57.00 o 
 -12   2  11      263.04      218.13     44.15 o 
 -11   2  11      335.87      368.16     47.69 o 
 -10   2  11     3820.69     3990.70     87.94 o 
  -9   2  11      578.84      759.76     50.34 o 
  -8   2  11     1022.08      997.87     42.53 o 
  -7   2  11        0.76        8.96     21.57 o 
  -6   2  11     3392.23     3879.55     53.86 o 
  -5   2  11     8923.30     9199.18     78.54 o 
  -4   2  11     1719.90     1517.63     32.20 o 
  -3   2  11     8235.20     8241.80     67.47 o 
  -2   2  11     3415.70     3202.47     41.23 o 
  -1   2  11      464.62      560.35     19.13 o 
   0   2  11     6878.29     6381.01     43.17 o 
   1   2  11     2894.55     3107.33     27.63 o 
   2   2  11     2184.30     1963.70     17.69 o 
   3   2  11     4311.13     4628.18     27.27 o 
   4   2  11     8530.97     8482.74     47.34 o 
   5   2  11      588.55      663.14     15.20 o 
   6   2  11      437.32      442.74     14.73 o 
   7   2  11     4326.12     4459.61     39.12 o 
   8   2  11      137.32      132.21     17.57 o 
   9   2  11      248.63      260.83     21.53 o 
  10   2  11      178.76      146.53     23.13 o 
  11   2  11     3062.49     3230.15     51.11 o 
  12   2  11        0.22       14.78     30.39 o 
  13   2  11       10.90       -1.99     23.69 o 
  14   2  11      372.48      322.54     34.99 o 
  15   2  11       15.35        6.75     26.20 o 
 -16   3  11      490.59      -17.72     68.55 o 
 -15   3  11      654.44       21.47     60.91 o 
 -14   3  11      340.56      428.68     63.62 o 
 -13   3  11     2872.89     3367.12     95.78 o 
 -12   3  11      311.57      281.53     54.76 o 
 -11   3  11      148.50       84.77     40.79 o 
 -10   3  11     2580.35     2722.83     71.10 o 
  -9   3  11       42.23       32.92     23.62 o 
  -8   3  11     5508.07     5735.09     74.48 o 
  -7   3  11       78.46      144.13     28.48 o 
  -6   3  11    21978.87    23276.78    167.02 o 
  -5   3  11     3306.08     3016.69     45.04 o 
  -4   3  11     2159.87     2129.98     46.96 o 
  -3   3  11     6316.14     5756.18     52.20 o 
  -2   3  11      131.96       97.11     15.71 o 
  -1   3  11       23.67       29.85      9.10 o 
   0   3  11     1757.60     1616.57     20.23 o 
   1   3  11       37.15       29.84      5.94 o 
   2   3  11    33318.34    32973.00    163.32 o 
   3   3  11      687.65      773.27     16.24 o 
   4   3  11       15.47       12.95     11.65 o 
   5   3  11     7083.49     6634.99     45.20 o 
   6   3  11    11118.14    11272.61     64.09 o 
   7   3  11      715.06      685.16     22.43 o 
   8   3  11       84.79       93.57     17.89 o 
   9   3  11      710.33      799.82     23.59 o 
  10   3  11       38.19       74.93     22.25 o 
  11   3  11      517.99      548.20     38.48 o 
  12   3  11       10.31       11.86     21.93 o 
  13   3  11      893.70      896.01     48.22 o 
  14   3  11      133.94       92.29     32.08 o 
  15   3  11        5.35       13.88     28.08 o 
 -16   4  11      208.55       16.89     45.49 o 
 -15   4  11       17.03       -9.65     43.74 o 
 -14   4  11      203.87      269.78     72.98 o 
 -13   4  11       29.15       58.13     43.68 o 
 -12   4  11      111.64      125.02     36.80 o 
 -11   4  11     1896.26     2015.59     97.55 o 
 -10   4  11       68.64      110.53     30.38 o 
  -9   4  11     4204.26     4481.97     75.19 o 
  -8   4  11      214.20      252.10     30.22 o 
  -7   4  11     1691.38     1751.13     35.46 o 
  -6   4  11      123.73      159.74     31.48 o 
  -5   4  11    10590.38    11443.56     91.91 o 
  -4   4  11      128.53      193.98     22.15 o 
  -3   4  11      254.45      266.02     25.38 o 
  -2   4  11     4539.19     4654.59     43.98 o 
  -1   4  11     8511.09     8153.69     47.13 o 
   0   4  11     6487.01     5893.59     37.71 o 
   1   4  11      643.60      609.75     10.02 o 
   2   4  11     5037.12     5384.14     39.08 o 
   3   4  11      107.15      139.79     16.36 o 
   4   4  11      414.32      403.85     20.52 o 
   5   4  11      507.28      409.74     17.16 o 
   6   4  11     3256.14     3435.95     28.82 o 
   7   4  11     1119.25     1071.23     24.75 o 
   8   4  11     2075.55     2079.40     31.06 o 
   9   4  11      330.01      362.97     19.53 o 
  10   4  11      785.80      740.87     33.33 o 
  11   4  11      416.87      405.91     31.77 o 
  12   4  11      237.40      208.13     33.01 o 
  13   4  11      146.53      102.80     30.23 o 
  14   4  11      119.58      108.30     30.95 o 
  15   4  11       10.71       -5.83     28.91 o 
 -16   5  11      509.05        4.88     50.28 o 
 -15   5  11       80.53        3.74     63.75 o 
 -14   5  11      114.46       45.97     51.55 o 
 -13   5  11     1513.07     1798.77     64.92 o 
 -12   5  11       10.33       25.27     59.09 o 
 -11   5  11      368.09      385.37     42.29 o 
 -10   5  11      677.17      737.34     39.20 o 
  -9   5  11     1564.60     1643.29     46.73 o 
  -8   5  11     1371.94     1374.76     41.76 o 
  -7   5  11      177.73      205.07     22.52 o 
  -6   5  11     4887.66     4785.63     50.14 o 
  -5   5  11      992.47      925.73     30.82 o 
  -4   5  11     2912.50     2837.60     29.94 o 
  -3   5  11     2555.90     2719.69     24.78 o 
  -2   5  11     3419.03     2857.09     43.38 o 
  -1   5  11     3762.30     3288.43     41.33 o 
   0   5  11      566.60      611.40     16.39 o 
   1   5  11     1275.54     1187.30     14.79 o 
   2   5  11     1600.86     1462.14     25.96 o 
   3   5  11      659.38      968.43     27.76 o 
   4   5  11       20.30       17.91     13.75 o 
   5   5  11     9540.67     9183.38     73.25 o 
   6   5  11     4548.80     4173.39     45.88 o 
   7   5  11     1463.69     1372.53     23.17 o 
   8   5  11       40.08       34.43     10.02 o 
   9   5  11       89.01      135.70     14.91 o 
  10   5  11     1256.39     1250.80     30.07 o 
  11   5  11        3.90       13.30     21.40 o 
  12   5  11     2247.73     2155.24     72.92 o 
  13   5  11      639.94      714.53     53.03 o 
  14   5  11      113.27      127.76     49.42 o 
  15   5  11      209.16      228.90     64.76 o 
 -16   6  11       24.14        5.15     57.07 o 
 -15   6  11        2.89      -25.88     46.98 o 
 -14   6  11      165.77      140.42     62.77 o 
 -13   6  11      148.41      127.96    128.25 o 
 -12   6  11     1363.24     1381.04     58.20 o 
 -11   6  11      298.19      343.24     38.58 o 
 -10   6  11     1101.09     1106.14     55.46 o 
  -9   6  11      146.32      175.12     33.06 o 
  -8   6  11      593.24      565.64     31.17 o 
  -7   6  11     1050.57     1033.88     30.73 o 
  -6   6  11      301.19      306.17     21.67 o 
  -5   6  11     1329.03     1323.37     30.57 o 
  -4   6  11     7282.87     7594.05     58.04 o 
  -3   6  11     3701.56     3735.23     30.75 o 
  -2   6  11     7144.80     7043.75     70.51 o 
  -1   6  11      793.73      835.69     22.68 o 
   0   6  11     8491.48     7702.39     59.47 o 
   1   6  11     5363.32     5124.43     32.38 o 
   2   6  11     3462.02     3318.34     43.81 o 
   3   6  11     1034.17     1002.00     27.03 o 
   4   6  11     5659.84     5581.44     58.06 o 
   5   6  11     3543.49     3484.05     44.78 o 
   6   6  11     2022.19     1943.68     39.52 o 
   7   6  11      176.58      159.60     12.45 o 
   8   6  11       68.91       47.74     11.92 o 
   9   6  11     1206.12     1215.25     34.88 o 
  10   6  11      106.80      128.05     18.50 o 
  11   6  11      950.84      905.20     50.27 o 
  12   6  11     1179.83     1219.24     68.53 o 
  13   6  11       18.29      -20.11     20.11 o 
  14   6  11     1316.86     1585.13     86.40 o 
  15   6  11      349.97      396.46     72.24 o 
 -16   7  11      149.29       22.01     43.25 o 
 -15   7  11       10.10       47.88     50.03 o 
 -14   7  11       28.37       -0.63     36.23 o 
 -13   7  11      548.95      689.66    101.81 o 
 -12   7  11      419.35      472.55     65.29 o 
 -11   7  11      134.89      158.57     40.23 o 
 -10   7  11      124.14      122.05     31.17 o 
  -9   7  11     1419.22     1530.41     42.80 o 
  -8   7  11        8.70       27.08     21.03 o 
  -7   7  11      434.38      420.20     28.47 o 
  -6   7  11     3649.49     3459.30     45.90 o 
  -5   7  11     2592.04     2551.91     48.13 o 
  -4   7  11     1527.68     1722.41     27.27 o 
  -3   7  11       96.01      114.00     22.36 o 
  -2   7  11     2623.99     3056.32     47.69 o 
  -1   7  11    11621.10    11136.35     87.50 o 
   0   7  11      202.77      189.51     13.97 o 
   1   7  11     1305.24     1260.38     15.49 o 
   2   7  11     9210.66     7957.04    114.82 o 
   3   7  11     7967.65     7904.95     74.27 o 
   4   7  11      191.36      173.54     21.18 o 
   5   7  11     2767.76     2730.12     40.14 o 
   6   7  11     2521.00     2573.90     46.79 o 
   7   7  11     2808.37     2798.31     51.78 o 
   8   7  11      182.95      161.59     33.61 o 
   9   7  11       48.44       42.90      8.33 o 
  10   7  11       94.18       78.68     12.38 o 
  11   7  11      349.02      310.31     30.93 o 
  12   7  11      831.14      889.54    120.58 o 
  13   7  11      491.87      565.15    123.47 o 
  14   7  11      711.90      866.69     86.41 o 
  15   7  11       82.78      124.20     70.91 o 
 -16   8  11       13.66        7.36     71.74 o 
 -15   8  11        7.32       -6.32     40.85 o 
 -14   8  11     1338.04     1551.60     71.05 o 
 -13   8  11     1776.23     1843.86     82.22 o 
 -12   8  11      358.16      377.07     45.71 o 
 -11   8  11        3.46       -1.42     23.27 o 
 -10   8  11      717.39      829.59     44.21 o 
  -9   8  11     1556.20     1665.83     57.33 o 
  -8   8  11      594.64      586.83     32.75 o 
  -7   8  11      392.14      354.40     26.76 o 
  -6   8  11      180.10      224.15     24.56 o 
  -5   8  11      255.89      271.45     17.27 o 
  -4   8  11     2689.02     2603.61     37.36 o 
  -3   8  11     2530.86     2471.60     49.69 o 
  -2   8  11       37.83       52.25     18.99 o 
  -1   8  11     2332.43     2316.38     37.69 o 
   0   8  11    10158.56    10275.55     61.69 o 
   1   8  11     1960.73     2042.29     20.65 o 
   2   8  11     1090.47     1141.46     32.17 o 
   3   8  11       35.98       90.06     26.73 o 
   4   8  11       23.63       24.16     22.79 o 
   5   8  11       11.08       14.45     24.26 o 
   6   8  11     2138.01     2066.20     41.39 o 
   7   8  11     3859.83     3965.76     59.74 o 
   8   8  11     3883.88     4007.83     61.84 o 
   9   8  11      112.08      105.31     38.39 o 
  10   8  11        5.09        6.11      9.59 o 
  11   8  11      521.09      681.47     50.12 o 
  12   8  11       55.25       64.63     35.74 o 
  13   8  11        1.07       47.50     52.43 o 
  14   8  11      439.04      393.25     91.81 o 
 -15   9  11      858.34      551.54    231.17 o 
 -14   9  11        4.96       22.47     36.10 o 
 -13   9  11      269.95      286.94     65.55 o 
 -12   9  11      456.67      399.10    118.39 o 
 -11   9  11        7.08       37.60     32.36 o 
 -10   9  11      404.02      383.26     38.32 o 
  -9   9  11     1169.95     1218.91     41.39 o 
  -8   9  11      128.51      126.85     29.83 o 
  -7   9  11      184.38      211.82     24.22 o 
  -6   9  11      180.99      179.23     25.90 o 
  -5   9  11     4988.05     5110.68     55.08 o 
  -4   9  11     3066.20     2969.27     61.06 o 
  -3   9  11      171.68      254.41     27.62 o 
  -2   9  11       35.69       42.00     19.89 o 
  -1   9  11     4551.73     4418.97     46.89 o 
   0   9  11      760.44      919.06     12.81 o 
   1   9  11     1153.13     1259.11     21.40 o 
   2   9  11     1779.95     1594.96     25.88 o 
   3   9  11     3913.30     3514.33    228.81 o 
   4   9  11      203.47      213.46     23.95 o 
   5   9  11     4411.24     4446.92     86.43 o 
   6   9  11     2768.58     2821.34     52.74 o 
   7   9  11       96.22       65.02     29.33 o 
   8   9  11     4019.87     4163.04     65.12 o 
   9   9  11     8994.12     9119.19    105.07 o 
  10   9  11      246.98      258.95     45.56 o 
  11   9  11       11.68       37.23     41.76 o 
  12   9  11      221.99      313.11     56.77 o 
  13   9  11      466.23      619.43     97.84 o 
  14   9  11      396.41      375.77     85.93 o 
 -15  10  11      111.61       67.95     45.26 o 
 -14  10  11       41.94       28.65     43.03 o 
 -13  10  11      110.54       79.18     42.26 o 
 -12  10  11       11.33       42.02     33.86 o 
 -11  10  11      161.99      145.85     36.16 o 
 -10  10  11       45.54       32.06     28.04 o 
  -9  10  11       13.88        3.42     24.37 o 
  -8  10  11     1278.75     1239.72     42.44 o 
  -7  10  11     2774.00     2789.49     59.61 o 
  -6  10  11     1012.45     1017.79     31.18 o 
  -5  10  11       32.63       27.92     27.82 o 
  -4  10  11     8167.00     8317.23    141.89 o 
  -3  10  11      229.29      161.02     31.10 o 
  -2  10  11      186.91      177.90     24.60 o 
  -1  10  11     1892.58     2004.36     25.06 o 
   0  10  11     2701.61     2795.88     51.45 o 
   1  10  11      403.07      352.62     17.55 o 
   2  10  11       16.85       29.53     12.26 o 
   3  10  11     4388.59     4469.91     90.82 o 
   4  10  11      266.30      297.75     58.21 o 
   5  10  11      221.15      182.33     27.55 o 
   6  10  11        0.79        0.73     18.41 o 
   7  10  11      532.80      494.20     39.34 o 
   8  10  11     1670.01     1719.29     64.62 o 
   9  10  11     1947.67     1888.01     62.22 o 
  10  10  11       18.50       17.29     35.43 o 
  11  10  11      114.72      154.92     51.27 o 
  12  10  11       74.79       67.81     50.43 o 
  13  10  11        5.05       -8.17     42.06 o 
  14  10  11      213.67      311.95     76.98 o 
 -14  11  11      270.58      132.71     51.86 o 
 -13  11  11      181.52      113.99     46.26 o 
 -12  11  11      278.28      127.78     43.51 o 
 -11  11  11       25.51       12.70     28.53 o 
 -10  11  11      698.03      533.35     86.69 o 
  -9  11  11     2748.37     2869.06     64.76 o 
  -8  11  11       15.38       12.33     22.73 o 
  -7  11  11      674.15      675.39     35.09 o 
  -6  11  11      157.87      153.70     38.51 o 
  -5  11  11     2731.31     2882.26     75.90 o 
  -4  11  11       97.54      145.30     31.80 o 
  -3  11  11      741.50      759.63     37.55 o 
  -2  11  11     2508.56     2580.54     28.18 o 
  -1  11  11      189.41      123.84     11.94 o 
   0  11  11      277.61      290.51     25.21 o 
   1  11  11     1183.80     1107.70     23.37 o 
   2  11  11     1589.83     1439.78     37.33 o 
   3  11  11     3999.73     3891.00     32.99 o 
   4  11  11      173.19      197.81     48.27 o 
   5  11  11      181.98      156.51     47.15 o 
   6  11  11     3585.89     3604.89    120.91 o 
   7  11  11       79.56       67.84     33.63 o 
   8  11  11      172.38      132.95     43.27 o 
   9  11  11     1601.99     1594.84     66.19 o 
  10  11  11      371.87      390.93     46.65 o 
  11  11  11      557.65      554.87     54.11 o 
  12  11  11      173.15      176.39     52.15 o 
  13  11  11      450.82      397.45     76.16 o 
 -14  12  11      360.97      326.64     90.58 o 
 -13  12  11        5.03      -14.92     35.06 o 
 -12  12  11       23.69        8.83     35.55 o 
 -11  12  11      461.35      345.29     97.00 o 
 -10  12  11     3845.09     4020.22    113.75 o 
  -9  12  11      174.13      189.27     39.23 o 
  -8  12  11     2432.11     2618.48     71.88 o 
  -7  12  11     1211.65     1274.69     60.43 o 
  -6  12  11     2497.07     2607.41     84.13 o 
  -5  12  11     3679.71     3612.66     78.34 o 
  -4  12  11      551.23      592.39     41.09 o 
  -3  12  11     7083.51     7367.41     63.94 o 
  -2  12  11     1229.93     1274.57     22.87 o 
  -1  12  11       27.65       27.48      8.40 o 
   0  12  11       22.30       13.39     23.36 o 
   1  12  11      299.20      314.46     27.16 o 
   2  12  11     1219.92     1340.74     32.06 o 
   3  12  11     1714.52     1651.69     38.55 o 
   4  12  11      529.93      648.86     76.14 o 
   5  12  11     1447.21     1497.84     76.17 o 
   6  12  11     7502.66     7587.84    127.49 o 
   7  12  11     2750.92     2462.86    151.26 o 
   8  12  11     1721.51     2029.26     97.25 o 
   9  12  11      314.59      335.69     48.06 o 
  10  12  11        3.08        9.03     32.74 o 
  11  12  11     1433.85     1630.28     67.94 o 
  12  12  11      265.16      238.25     68.27 o 
  13  12  11       10.44       23.86     45.31 o 
 -14  13  11        4.80      -12.09     38.16 o 
 -13  13  11      140.20      146.36     52.40 o 
 -12  13  11      168.79       82.79     43.79 o 
 -11  13  11      346.31      246.18    101.63 o 
 -10  13  11      373.46      308.63     70.80 o 
  -9  13  11        8.00       -7.22     24.42 o 
  -8  13  11      933.18     1030.70     94.35 o 
  -7  13  11      220.31      283.23     48.03 o 
  -6  13  11     3806.03     3825.59     88.67 o 
  -5  13  11      197.36      224.98     46.02 o 
  -4  13  11      951.05      985.04     25.92 o 
  -3  13  11     1959.91     1857.02     33.59 o 
  -2  13  11     4726.82     4793.82     45.03 o 
  -1  13  11      373.92      403.10     19.86 o 
   0  13  11      213.14      205.58     15.17 o 
   1  13  11      787.08      707.87     24.93 o 
   2  13  11       97.45      176.01     24.23 o 
   3  13  11       79.28       86.72     11.55 o 
   4  13  11      384.53      294.59     16.00 o 
   5  13  11     1222.63     1380.97     78.59 o 
   6  13  11      932.79     1045.97     79.82 o 
   7  13  11     1272.14     1212.92     70.62 o 
   8  13  11       11.08       -9.21     32.01 o 
   9  13  11      205.81      220.63     46.56 o 
  10  13  11      783.95      855.55     70.66 o 
  11  13  11      371.50      419.97     59.74 o 
  12  13  11       66.46       18.92     55.64 o 
 -13  14  11       81.50       28.26     51.25 o 
 -12  14  11       10.93       21.58     38.78 o 
 -11  14  11     1407.81     1499.36     70.30 o 
 -10  14  11        7.49       21.55     34.47 o 
  -9  14  11     1160.75     1265.65     84.63 o 
  -8  14  11      973.74     1092.99     76.75 o 
  -7  14  11      866.82      969.54     94.72 o 
  -6  14  11     2597.62     2590.15     73.93 o 
  -5  14  11      111.38      114.76     39.45 o 
  -4  14  11     1414.88     1312.86     36.51 o 
  -3  14  11     2917.89     2990.15     43.82 o 
  -2  14  11      174.14      183.69     20.69 o 
  -1  14  11      716.05      781.06     27.37 o 
   0  14  11     1905.69     1920.93     34.16 o 
   1  14  11      357.41      286.59     31.94 o 
   2  14  11      885.46      803.13     34.34 o 
   3  14  11     1438.26     1420.36     25.31 o 
   4  14  11     1223.08     1284.18     66.62 o 
   5  14  11        9.09       -3.07     41.17 o 
   6  14  11       38.34       14.43     39.86 o 
   7  14  11     1733.52     1782.62     80.69 o 
   8  14  11     2625.08     2610.67    130.37 o 
   9  14  11     1862.06     1942.93     79.83 o 
  10  14  11     1230.55     1364.62     71.73 o 
  11  14  11      508.32      336.08    153.72 o 
  12  14  11       67.44       84.33     53.89 o 
 -12  15  11      134.10       93.64     50.65 o 
 -11  15  11       10.24        7.03     55.77 o 
 -10  15  11      563.68      664.10     85.09 o 
  -9  15  11        3.51       23.41     44.74 o 
  -8  15  11      198.35      134.74     51.36 o 
  -7  15  11       67.27       70.21     44.21 o 
  -6  15  11        8.19       -2.96     35.23 o 
  -5  15  11      238.18      284.82     24.31 o 
  -4  15  11      893.39      950.82     47.96 o 
  -3  15  11       21.09       46.58     20.32 o 
  -2  15  11      356.77      379.39     19.52 o 
  -1  15  11      595.00      602.84     26.85 o 
   0  15  11      249.46      261.34     22.35 o 
   1  15  11      443.12      410.76     45.86 o 
   2  15  11      118.53       94.74     35.57 o 
   3  15  11       48.45       67.59     15.19 o 
   4  15  11       47.05       43.45     19.32 o 
   5  15  11      666.94      593.32     77.51 o 
   6  15  11      600.87      644.56     80.71 o 
   7  15  11      619.47      578.35     68.88 o 
   8  15  11       55.10       32.01     50.85 o 
   9  15  11      186.37      207.20     54.21 o 
  10  15  11      215.07      266.70     55.65 o 
  11  15  11      106.81       72.10     57.74 o 
 -12  16  11      116.39       55.40     60.35 o 
 -11  16  11      105.77      112.72     63.18 o 
 -10  16  11      234.53      339.80     67.58 o 
  -9  16  11       59.17       72.25     52.46 o 
  -8  16  11        5.27       21.13     54.26 o 
  -7  16  11      146.69      240.14     52.82 o 
  -6  16  11      239.72      266.54     44.23 o 
  -5  16  11       31.23       43.63     20.91 o 
  -4  16  11     4220.60     4317.76     53.32 o 
  -3  16  11     3754.29     3776.11     48.10 o 
  -2  16  11      953.72      908.40     27.34 o 
  -1  16  11     1816.05     1705.74     37.66 o 
   0  16  11     2005.77     1875.95     36.75 o 
   1  16  11     2625.76     2671.86     72.37 o 
   2  16  11      129.10       73.42     38.01 o 
   3  16  11     2445.26     2471.58     38.71 o 
   4  16  11     3421.10     3395.96     47.42 o 
   5  16  11      148.31      137.87     33.72 o 
   6  16  11      948.56      956.98    134.41 o 
   7  16  11      202.30      288.99     65.79 o 
   8  16  11     1943.15     1952.27     97.17 o 
   9  16  11      172.47      177.08     51.68 o 
  10  16  11       87.14      112.60     59.47 o 
  11  16  11      790.50      887.67    112.55 o 
 -11  17  11       50.98       37.43     61.13 o 
 -10  17  11        1.74       36.10     51.64 o 
  -9  17  11      141.30       89.33     55.91 o 
  -8  17  11      230.43      198.62     66.39 o 
  -7  17  11      115.18      118.27     43.77 o 
  -6  17  11        1.29       16.66     37.80 o 
  -5  17  11       86.67       83.85     23.54 o 
  -4  17  11       21.97       16.03     23.33 o 
  -3  17  11     1150.38     1216.87     33.83 o 
  -2  17  11     1263.62     1342.64     41.25 o 
  -1  17  11     1747.08     1667.89     62.34 o 
   0  17  11      172.68      150.13     33.01 o 
   1  17  11        0.94       32.35     47.62 o 
   2  17  11       16.56       28.55     24.37 o 
   3  17  11       24.13       24.68     20.72 o 
   4  17  11       22.29       18.66     12.97 o 
   5  17  11      820.50      811.48     88.47 o 
   6  17  11      660.19      612.19    116.51 o 
   7  17  11        0.66      -34.02     63.80 o 
   8  17  11       69.18      132.94     65.79 o 
   9  17  11      308.95      415.09     63.78 o 
  10  17  11      630.65      618.17     77.94 o 
 -10  18  11       79.60      104.88     61.50 o 
  -9  18  11       10.05       26.59     43.48 o 
  -8  18  11     1027.69     1059.27     69.45 o 
  -7  18  11     1764.77     1945.37     72.46 o 
  -6  18  11      231.15      302.08     49.18 o 
  -5  18  11      332.25      259.89     29.06 o 
  -4  18  11     2534.14     2638.17     54.75 o 
  -3  18  11     4946.28     4933.23    103.00 o 
  -2  18  11      387.23      357.95     26.02 o 
  -1  18  11        7.91       12.11     17.55 o 
   0  18  11      115.46      128.59     25.19 o 
   1  18  11      476.43      509.10     34.56 o 
   2  18  11       19.28        9.93     20.29 o 
   3  18  11     1189.09     1022.89     38.68 o 
   4  18  11     2722.80     2681.66    138.82 o 
   5  18  11     1125.72     1158.69     98.62 o 
   6  18  11       68.24      176.78    100.14 o 
   7  18  11      922.26     1036.39    160.47 o 
   8  18  11     1325.48     1520.75    119.71 o 
   9  18  11        0.43       -5.20     45.23 o 
  -9  19  11        0.99        6.43     43.89 o 
  -8  19  11      335.42      289.41     74.64 o 
  -7  19  11      350.65      273.44     89.83 o 
  -6  19  11        2.48       41.66     40.82 o 
  -5  19  11        1.03       -4.07     35.59 o 
  -4  19  11       35.53       65.84     39.86 o 
  -3  19  11       89.89      116.92     40.27 o 
  -2  19  11      179.98      223.61     50.69 o 
  -1  19  11      125.52       99.63     33.42 o 
   0  19  11       28.71       26.08     29.93 o 
   1  19  11       50.31       66.21     35.46 o 
   2  19  11       16.15       12.83     36.30 o 
   3  19  11       11.57      -34.60     61.07 o 
   4  19  11       72.69      128.75    148.17 o 
   5  19  11      188.65       70.56     86.64 o 
   6  19  11      524.36      783.86    157.38 o 
   7  19  11       88.74      111.38    124.67 o 
   8  19  11      130.60      161.89     87.65 o 
  -8  20  11      911.05     1035.67    164.13 o 
  -7  20  11     1045.70     1188.87     69.76 o 
  -6  20  11      269.46      252.90     71.24 o 
  -5  20  11        3.03        4.94     34.08 o 
  -4  20  11       52.24       35.13     43.54 o 
  -3  20  11     2592.20     2840.22     75.11 o 
  -2  20  11       25.50       24.44     36.95 o 
  -1  20  11      144.30      104.18     49.81 o 
   0  20  11     1056.03     1156.14     60.84 o 
   1  20  11      495.96      512.82     71.83 o 
   2  20  11      158.95       81.86     49.35 o 
   3  20  11     2737.74     2876.45    193.26 o 
   4  20  11      627.51      631.60    144.10 o 
   5  20  11       18.36      183.93    130.80 o 
   6  20  11        3.40      104.23    126.71 o 
  -6  21  11       66.55       57.33     46.22 o 
  -5  21  11      106.09       12.06     43.68 o 
  -4  21  11        0.09       15.77     39.90 o 
  -3  21  11       20.93        3.08     35.82 o 
  -2  21  11        2.08       15.55     44.49 o 
  -1  21  11        0.41        7.06     39.16 o 
   0  21  11      111.20       68.45     56.36 o 
   1  21  11      105.92       64.64     44.99 o 
   2  21  11        2.39       21.46     96.05 o 
   4  21  11       54.94       56.20    112.40 o 
  -4  22  11      537.17      345.08    137.33 o 
  -3  22  11      340.86      128.13     72.42 o 
  -2  22  11      128.09       55.91     53.07 o 
  -1  22  11      195.64      116.39     57.14 o 
   0  22  11       89.35       35.36     51.83 o 
   1  22  11       79.41      -78.68    117.51 o 
   2  22  11       59.76       59.27    112.40 o 
   3  22  11      364.51      280.01    140.00 o 
 -16   0  12        8.32        3.07     75.62 o 
 -15   0  12      304.61      194.06    176.79 o 
 -14   0  12       99.52      175.76     91.97 o 
 -11   0  12     7393.34     8012.42    217.16 o 
 -10   0  12     8615.29     9227.82    223.44 o 
  -9   0  12      866.28      966.12     84.33 o 
  -8   0  12     4070.02     3934.05    115.66 o 
  -7   0  12    86462.34    92281.14    821.56 o 
  -6   0  12     9036.67     9136.06    210.93 o 
  -5   0  12      762.52      637.74     66.45 o 
  -4   0  12     1918.18     1503.49     46.65 o 
  -3   0  12    10331.50     9641.23    111.90 o 
  -2   0  12     1365.71     1617.50     49.09 o 
  -1   0  12    38206.91    39150.88   1081.75 o 
   0   0  12    24852.29    23157.91    192.72 o 
   1   0  12    29591.39    30141.97    635.50 o 
   2   0  12    14884.79    15786.42     98.47 o 
   3   0  12     1175.14     1009.41     23.89 o 
   4   0  12     3396.47     4410.77     47.60 o 
   5   0  12     3654.86     3670.23     39.99 o 
   6   0  12      722.48      752.25     23.44 o 
   7   0  12     7282.63     7441.61     67.46 o 
   8   0  12     1874.74     1831.60     41.67 o 
   9   0  12     2589.98     2639.45     52.73 o 
  10   0  12     7568.62     7867.32    185.75 o 
  11   0  12     6000.78     6889.94    111.94 o 
  12   0  12    10946.65    11957.61    144.09 o 
  13   0  12      503.86      544.22     58.05 o 
  14   0  12     1931.64     2170.42    102.18 o 
  15   0  12      599.08      523.79     69.49 o 
 -16   1  12       32.48       -3.03     85.22 o 
 -15   1  12       23.93        7.45     43.72 o 
 -14   1  12        0.12      -19.05     72.55 o 
 -13   1  12      209.28      149.83     53.00 o 
 -12   1  12      648.03      560.44     63.51 o 
 -11   1  12     3844.22     3854.87    117.55 o 
 -10   1  12      108.29       99.77     38.04 o 
  -9   1  12      662.51      732.37     52.31 o 
  -8   1  12      345.51      445.33     38.17 o 
  -7   1  12       33.25       16.63     24.77 o 
  -6   1  12     4653.39     4929.44     64.99 o 
  -5   1  12      784.44      995.39     34.86 o 
  -4   1  12     3365.55     3894.30     46.19 o 
  -3   1  12    16909.13    16409.02    108.54 o 
  -2   1  12      744.10      943.86     23.70 o 
  -1   1  12      399.26      397.06     19.10 o 
   0   1  12      520.43      466.45     15.17 o 
   1   1  12      506.68      449.08     17.28 o 
   2   1  12     1876.09     1749.48     21.83 o 
   3   1  12     6970.04     7145.12     46.01 o 
   4   1  12     1275.65     1179.65     21.39 o 
   5   1  12      222.80      249.32     13.52 o 
   6   1  12     4157.04     4370.19     32.17 o 
   7   1  12     2201.08     2233.81     28.35 o 
   8   1  12        0.23       13.52     12.86 o 
   9   1  12       23.71       22.86     16.35 o 
  10   1  12      176.60      197.13     25.11 o 
  11   1  12      431.95      401.06     30.04 o 
  12   1  12      219.09      201.58     30.12 o 
  13   1  12      817.93      857.76     44.81 o 
  14   1  12      323.52      319.22     45.37 o 
  15   1  12      418.60      284.90     46.53 o 
 -16   2  12       65.86       -6.15     48.15 o 
 -15   2  12      158.61      142.95     85.99 o 
 -14   2  12     1035.49     1258.04     75.77 o 
 -13   2  12      427.52      579.64     81.62 o 
 -12   2  12      451.77      391.20     65.06 o 
 -11   2  12     9130.72     9545.71    159.62 o 
 -10   2  12      654.08      645.28     48.00 o 
  -9   2  12      115.60      123.27     37.49 o 
  -8   2  12       35.17       42.04     28.47 o 
  -7   2  12      146.78      217.75     33.93 o 
  -6   2  12      103.56      209.00     29.94 o 
  -5   2  12     6066.99     6044.36     66.15 o 
  -4   2  12     3657.35     3464.59     44.14 o 
  -3   2  12      436.48      442.99     26.53 o 
  -2   2  12    11365.65    10630.33     74.50 o 
  -1   2  12     8613.69     8114.57     58.20 o 
   0   2  12    24258.41    23550.23    197.52 o 
   1   2  12     1493.19     1454.16     20.04 o 
   2   2  12     2916.27     2723.95     21.38 o 
   3   2  12     4190.66     4449.89     28.13 o 
   4   2  12     3537.55     3455.86     29.75 o 
   5   2  12     1883.54     1780.47     23.95 o 
   6   2  12     2668.98     2628.28     28.51 o 
   7   2  12     7799.55     8143.32     52.63 o 
   8   2  12     2630.75     2632.11     35.73 o 
   9   2  12     2606.55     2550.65     35.79 o 
  10   2  12      287.29      295.04     28.46 o 
  11   2  12     1044.48     1060.79     36.05 o 
  12   2  12      313.68      306.96     31.26 o 
  13   2  12      501.39      518.69     41.08 o 
  14   2  12     1122.67     1337.01     62.02 o 
  15   2  12       17.35        4.65     22.82 o 
 -16   3  12       58.90        2.97     56.63 o 
 -15   3  12       39.59       59.70     57.06 o 
 -14   3  12      308.52      347.41     94.09 o 
 -13   3  12       14.84        0.41     27.29 o 
 -12   3  12     3514.40     3923.00    108.67 o 
 -11   3  12       88.45      126.23     40.34 o 
 -10   3  12     1233.04     1419.32     66.84 o 
  -9   3  12       65.64       98.84     38.31 o 
  -8   3  12     1220.38     1216.97     46.06 o 
  -7   3  12      807.20      813.09     37.94 o 
  -6   3  12     1168.08     1064.10     43.82 o 
  -5   3  12        1.96       12.99     19.88 o 
  -4   3  12    21018.37    21296.96    141.72 o 
  -3   3  12     3447.59     3773.36     45.79 o 
  -2   3  12      805.27      795.78     23.10 o 
  -1   3  12      369.34      361.15     14.46 o 
   0   3  12     1830.31     2196.01     42.22 o 
   1   3  12     8425.71     8165.70     44.30 o 
   2   3  12      156.14      237.41     11.07 o 
   3   3  12       11.71        5.31      4.78 o 
   4   3  12     2007.40     2235.12     20.02 o 
   5   3  12      880.30      740.49     23.26 o 
   6   3  12        0.91       -1.43      6.37 o 
   7   3  12       10.26        1.45      9.41 o 
   8   3  12      420.68      449.66     21.28 o 
   9   3  12      664.01      703.84     22.88 o 
  10   3  12     1888.87     1942.20     41.66 o 
  11   3  12      401.40      478.66     27.27 o 
  12   3  12      242.33      192.80     27.43 o 
  13   3  12      201.79      224.28     33.00 o 
  14   3  12      341.57      254.05     35.76 o 
  15   3  12       98.97       63.34     32.15 o 
 -16   4  12      141.09       -4.70     48.78 o 
 -15   4  12       18.23       -6.75     47.00 o 
 -14   4  12     1274.22     1419.81     77.73 o 
 -13   4  12      427.50      487.68     64.55 o 
 -12   4  12      606.01      513.66     60.71 o 
 -11   4  12     6801.53     7292.74    110.27 o 
 -10   4  12     4176.45     4084.12     64.72 o 
  -9   4  12     1855.76     1904.95     48.32 o 
  -8   4  12     9033.95     9345.55     83.18 o 
  -7   4  12      234.44      264.22     34.48 o 
  -6   4  12     1906.44     1767.61     42.04 o 
  -5   4  12       26.73       53.82     23.40 o 
  -4   4  12     3790.28     3792.12     51.33 o 
  -3   4  12     3571.04     3371.35     48.03 o 
  -2   4  12      389.00      485.57     23.73 o 
  -1   4  12       11.93       50.67     15.30 o 
   0   4  12    12452.08    11938.58     70.50 o 
   1   4  12    19472.48    18928.04    130.42 o 
   2   4  12     4311.17     4380.86     48.94 o 
   3   4  12     8739.62     8725.45     68.69 o 
   4   4  12    17189.74    17953.23     91.32 o 
   5   4  12      561.24      531.19     16.27 o 
   6   4  12      315.76      354.60     13.43 o 
   7   4  12     1434.89     1376.92     20.89 o 
   8   4  12     1308.18     1311.39     22.50 o 
   9   4  12     3611.71     3674.88     39.75 o 
  10   4  12       35.91       45.81     19.59 o 
  11   4  12     2769.82     2929.39     59.53 o 
  12   4  12       10.80       21.81     19.13 o 
  13   4  12      271.62      207.74     29.03 o 
  14   4  12      831.00      866.00    106.88 o 
  15   4  12     1744.01     2036.83    164.95 o 
 -16   5  12      343.13       -7.23     61.41 o 
 -15   5  12       91.46      -20.33     51.95 o 
 -14   5  12       48.56       45.84     42.18 o 
 -13   5  12       13.25       74.59     59.97 o 
 -12   5  12     2571.58     2927.70     91.78 o 
 -11   5  12     1641.91     1664.28     60.73 o 
 -10   5  12      250.10      299.42     40.79 o 
  -9   5  12      159.29      134.16     35.43 o 
  -8   5  12      182.13      207.23     26.34 o 
  -7   5  12      923.55      981.87     41.56 o 
  -6   5  12      996.63      919.96     26.42 o 
  -5   5  12     3043.42     2940.33     40.58 o 
  -4   5  12     5766.26     6183.82     59.70 o 
  -3   5  12     3056.46     3025.30     28.03 o 
  -2   5  12     1148.73     1092.51     29.09 o 
  -1   5  12     2422.43     2242.99     35.73 o 
   0   5  12       20.61       38.99     13.33 o 
   1   5  12     2480.52     2647.19     20.94 o 
   2   5  12      685.10      725.49     13.27 o 
   3   5  12      201.07      281.50     22.69 o 
   4   5  12      901.90      845.28     26.64 o 
   5   5  12       21.77       12.88     16.53 o 
   6   5  12      285.29      343.08     26.09 o 
   7   5  12       78.12       77.03     14.33 o 
   8   5  12     3618.31     3828.37     43.47 o 
   9   5  12       97.31      112.55     15.95 o 
  10   5  12     3093.07     3071.23     39.54 o 
  11   5  12      623.14      611.61     41.75 o 
  12   5  12      164.49      170.35     27.26 o 
  13   5  12      441.79      339.81     75.18 o 
  14   5  12       35.11       35.40     56.47 o 
  15   5  12        4.68      -49.04     53.37 o 
 -16   6  12       21.08       31.69     53.60 o 
 -15   6  12      369.08        0.94     40.04 o 
 -14   6  12     1211.91     1385.52     97.56 o 
 -13   6  12      180.90      168.78     50.52 o 
 -12   6  12       12.94        7.85     28.54 o 
 -11   6  12       77.78      119.34     44.09 o 
 -10   6  12     1001.02     1119.82     50.55 o 
  -9   6  12      378.47      385.14     37.11 o 
  -8   6  12     2690.05     2786.26     51.84 o 
  -7   6  12       19.49       27.81     25.25 o 
  -6   6  12      954.96     1062.33     35.19 o 
  -5   6  12      314.29      352.45     18.28 o 
  -4   6  12    10878.61    11087.30     73.25 o 
  -3   6  12    16666.58    16543.67    191.30 o 
  -2   6  12     1835.54     1909.54     35.09 o 
  -1   6  12     5733.33     6029.37     55.91 o 
   0   6  12     1132.99      818.83     21.67 o 
   1   6  12     1594.15     1927.71     26.68 o 
   2   6  12      104.77       69.16     14.77 o 
   3   6  12     7729.61     7369.76     70.61 o 
   4   6  12     4549.60     4217.31     58.00 o 
   5   6  12       79.34      146.76     22.18 o 
   6   6  12     1482.40     1459.43     37.85 o 
   7   6  12      639.68      565.79     39.61 o 
   8   6  12     2125.13     2146.47     47.51 o 
   9   6  12      659.80      654.03     24.44 o 
  10   6  12      507.80      510.35     33.12 o 
  11   6  12     4131.17     3877.18    156.90 o 
  12   6  12       84.05       79.40     23.28 o 
  13   6  12       56.70       49.50     26.52 o 
  14   6  12      360.83      423.74     68.12 o 
  15   6  12      627.83      675.89     79.38 o 
 -16   7  12       50.42       12.57     54.64 o 
 -15   7  12       91.11       34.44     51.08 o 
 -14   7  12       22.72        0.56     32.87 o 
 -13   7  12     1643.90     1818.27     75.52 o 
 -12   7  12     1572.42     1534.98     85.88 o 
 -11   7  12       47.29       26.06     28.02 o 
 -10   7  12     1479.22     1607.09     55.07 o 
  -9   7  12      102.90      150.36     30.94 o 
  -8   7  12     1624.66     1770.75     49.00 o 
  -7   7  12     2959.05     2967.98     43.72 o 
  -6   7  12     3158.39     3105.91     46.49 o 
  -5   7  12        4.92        2.14     13.60 o 
  -4   7  12     1234.10     1118.98     25.39 o 
  -3   7  12      808.96      948.68     32.90 o 
  -2   7  12     2377.41     2236.14     42.79 o 
  -1   7  12     9543.95     9804.26     82.88 o 
   0   7  12     2835.09     2832.06     30.95 o 
   1   7  12      334.08      299.93     19.68 o 
   2   7  12      745.94      652.20     32.76 o 
   3   7  12        5.51       27.71     20.42 o 
   4   7  12       47.69       53.31     19.91 o 
   5   7  12       26.51       68.89     19.98 o 
   6   7  12     2862.25     3010.51     51.15 o 
   7   7  12        7.58       26.96     23.70 o 
   8   7  12     1468.69     1525.16     46.87 o 
   9   7  12      316.71      213.10     21.61 o 
  10   7  12      591.55      498.14     52.82 o 
  11   7  12      400.57      374.81     44.33 o 
  12   7  12      799.93      917.33    101.33 o 
  13   7  12      566.82      678.19     81.86 o 
  14   7  12      315.22      306.57     78.08 o 
 -15   8  12      513.36      207.41    137.61 o 
 -14   8  12      273.15      209.42     88.66 o 
 -13   8  12      229.47      125.45     53.01 o 
 -12   8  12       95.64      106.78     39.41 o 
 -11   8  12      277.15      349.96     49.86 o 
 -10   8  12     9552.13     9878.24    126.63 o 
  -9   8  12       25.43       15.72     22.61 o 
  -8   8  12      847.33      979.73     34.69 o 
  -7   8  12      941.79      975.22     38.21 o 
  -6   8  12     3053.82     2947.79     46.14 o 
  -5   8  12     1403.67     1540.34     33.89 o 
  -4   8  12     7782.61     7896.41     60.53 o 
  -3   8  12     1671.18     1581.94     44.44 o 
  -2   8  12      284.29      242.70     26.87 o 
  -1   8  12        6.11       24.20     14.87 o 
   0   8  12     1306.33     1264.11     60.16 o 
   1   8  12     3528.72     3527.14     26.35 o 
   2   8  12      388.88      420.93     28.94 o 
   3   8  12     1431.13     1507.85     40.79 o 
   4   8  12     9036.29     9001.87     90.15 o 
   5   8  12      617.38      596.18     32.18 o 
   6   8  12      365.45      411.64     35.46 o 
   7   8  12      133.33      156.42     34.18 o 
   8   8  12     5304.96     5861.56     81.87 o 
   9   8  12     1438.45     1411.31     52.58 o 
  10   8  12     2909.93     3180.78     66.32 o 
  11   8  12     2539.87     2782.69     84.72 o 
  12   8  12        4.19       44.61     45.04 o 
  13   8  12      365.02      337.29     79.64 o 
  14   8  12      159.12      249.79     78.35 o 
 -15   9  12      538.64        4.89     44.79 o 
 -14   9  12      113.18       57.26     44.01 o 
 -13   9  12      341.44      220.43     75.04 o 
 -12   9  12     1222.67     1236.91     69.32 o 
 -11   9  12     3187.02     3190.38     90.44 o 
 -10   9  12      667.77      697.13     51.32 o 
  -9   9  12       15.33        0.15     17.13 o 
  -8   9  12       30.91       22.42     25.23 o 
  -7   9  12     1552.69     1617.06     39.43 o 
  -6   9  12      411.09      400.79     27.46 o 
  -5   9  12       18.97        9.70     11.13 o 
  -4   9  12     1155.52     1277.86     43.28 o 
  -3   9  12     2547.11     2741.40     55.03 o 
  -2   9  12      152.94      111.23     22.42 o 
  -1   9  12     1865.47     1901.80     32.57 o 
   0   9  12     4248.86     4231.74     46.84 o 
   1   9  12       17.68       11.38      8.17 o 
   2   9  12       21.13       13.07      8.90 o 
   3   9  12       24.86       26.99     17.24 o 
   4   9  12      571.59      590.00     31.04 o 
   5   9  12     1496.16     1374.89     41.73 o 
   6   9  12     2900.90     2947.83     61.58 o 
   7   9  12        3.35       10.47     22.37 o 
   8   9  12     1217.13     1203.82     54.24 o 
   9   9  12       78.74       90.91     44.22 o 
  10   9  12      500.23      444.93     47.81 o 
  11   9  12      259.60      347.21     55.28 o 
  12   9  12       53.49       50.12     47.32 o 
  13   9  12      150.46      229.59     74.73 o 
  14   9  12      129.53      207.33     76.40 o 
 -15  10  12       95.88       28.14     42.24 o 
 -14  10  12      302.98      270.26     78.32 o 
 -13  10  12      195.25      118.19     49.99 o 
 -12  10  12       14.08       28.95     39.47 o 
 -11  10  12     1988.35     2116.28     65.27 o 
 -10  10  12       41.98       48.88     30.65 o 
  -9  10  12      414.11      355.07     35.45 o 
  -8  10  12     3644.30     3742.61     80.15 o 
  -7  10  12     1921.27     1960.74     39.76 o 
  -6  10  12     2759.55     2925.23     57.92 o 
  -5  10  12      731.77      696.89     47.30 o 
  -4  10  12     2964.39     2788.04     57.74 o 
  -3  10  12     5810.26     5960.13     74.11 o 
  -2  10  12     1445.20     1395.81     39.26 o 
  -1  10  12     5470.43     5460.19     57.74 o 
   0  10  12     1866.81     1625.29     17.39 o 
   1  10  12     1456.24     1348.63     19.70 o 
   2  10  12     2217.55     2271.77     26.08 o 
   3  10  12     1962.69     1849.88     53.28 o 
   4  10  12     2620.79     2576.16     56.65 o 
   5  10  12      257.52      232.50     30.15 o 
   6  10  12      256.51      245.79     40.83 o 
   7  10  12     5465.04     5762.79     84.23 o 
   8  10  12     4397.31     4498.42     70.75 o 
   9  10  12       55.31       35.18     33.78 o 
  10  10  12     2243.03     2366.53     66.45 o 
  11  10  12     2295.35     2479.15     72.23 o 
  12  10  12      428.29      424.35     95.43 o 
  13  10  12      185.73      148.60     60.60 o 
 -14  11  12      455.32      392.75     85.31 o 
 -13  11  12      239.14      125.96     47.48 o 
 -12  11  12      295.29      194.01     55.61 o 
 -11  11  12       70.23       30.92     31.00 o 
 -10  11  12     3442.10     3494.07    109.85 o 
  -9  11  12     1238.88     1344.47     50.70 o 
  -8  11  12     4005.36     4162.11     63.12 o 
  -7  11  12       39.42        7.05     19.53 o 
  -6  11  12     2382.12     2412.21     72.02 o 
  -5  11  12     1172.94     1246.20     50.23 o 
  -4  11  12     1215.58     1142.92     45.49 o 
  -3  11  12     1795.69     1780.83     53.13 o 
  -2  11  12     1925.51     1854.62     41.63 o 
  -1  11  12      347.54      325.55     27.58 o 
   0  11  12     1892.55     1938.98     39.23 o 
   1  11  12     2656.61     2865.29     41.89 o 
   2  11  12     4953.21     4689.73     58.85 o 
   3  11  12     1144.67     1146.84     64.22 o 
   4  11  12      107.61      127.33     26.87 o 
   5  11  12       84.61       76.11     27.87 o 
   6  11  12      155.53      163.56     36.96 o 
   7  11  12      441.77      478.98     63.91 o 
   8  11  12        1.83       14.93     29.17 o 
   9  11  12      257.75      349.47     46.46 o 
  10  11  12      964.47     1173.30     57.15 o 
  11  11  12       97.72      102.85     46.06 o 
  12  11  12       12.77       20.09     39.78 o 
  13  11  12      726.62      712.23    143.58 o 
 -14  12  12       27.92       52.44     44.39 o 
 -13  12  12       15.86        8.07     34.69 o 
 -12  12  12      206.00      164.33     60.99 o 
 -11  12  12      191.35      165.74     49.34 o 
 -10  12  12      158.93      110.68     33.59 o 
  -9  12  12       28.74        9.18     25.62 o 
  -8  12  12      273.84      264.34     42.41 o 
  -7  12  12     2522.40     2659.84     74.18 o 
  -6  12  12      214.37      239.54     42.73 o 
  -5  12  12      251.49      228.27     44.68 o 
  -4  12  12      269.37      337.40     46.72 o 
  -3  12  12     5605.90     5773.30     96.43 o 
  -2  12  12      126.17      130.34     25.35 o 
  -1  12  12      935.09      959.40     22.74 o 
   0  12  12      406.42      347.70     16.94 o 
   1  12  12      680.32      644.94     21.90 o 
   2  12  12     2600.35     2580.69     49.58 o 
   3  12  12      234.58      215.18     13.11 o 
   4  12  12      748.30      708.93     65.17 o 
   5  12  12     1162.78     1117.76     74.80 o 
   6  12  12       10.87       -1.08     20.44 o 
   7  12  12     1028.72     1195.98     54.71 o 
   8  12  12     1672.04     1699.42     69.43 o 
   9  12  12        3.99       -4.43     29.60 o 
  10  12  12      224.89      253.11     50.64 o 
  11  12  12      571.35      639.71     63.36 o 
  12  12  12       26.91        4.06     37.15 o 
  13  12  12       45.36       10.29     45.72 o 
 -13  13  12      767.65      544.67    143.19 o 
 -12  13  12      138.16      110.53     48.44 o 
 -11  13  12      636.14      347.30    230.01 o 
 -10  13  12       26.37       36.41     34.58 o 
  -9  13  12     3463.16     3532.69    114.94 o 
  -8  13  12      245.64      283.52     58.83 o 
  -7  13  12      112.03      104.93     43.57 o 
  -6  13  12      836.66      884.66     61.92 o 
  -5  13  12      348.50      446.79     56.79 o 
  -4  13  12      268.59      303.06     39.49 o 
  -3  13  12      611.57      667.06     37.37 o 
  -2  13  12      165.34      161.43     12.73 o 
  -1  13  12     1070.94     1105.04     21.24 o 
   0  13  12     6262.85     6017.25    122.04 o 
   1  13  12      676.32      620.24     24.09 o 
   2  13  12     1168.15     1113.42     32.51 o 
   3  13  12      129.01      141.81     13.27 o 
   4  13  12     1448.93     1233.23     75.40 o 
   5  13  12     1516.19     1571.38     84.28 o 
   6  13  12      153.34      140.94     38.67 o 
   7  13  12        2.07       -6.04     31.03 o 
   8  13  12       61.44       21.39     37.43 o 
   9  13  12      420.19      443.24     51.36 o 
  10  13  12      150.21      171.84     49.16 o 
  11  13  12      210.79      250.20     65.09 o 
  12  13  12      142.20      144.10     57.06 o 
 -13  14  12      334.30      184.21     77.59 o 
 -12  14  12      133.52       44.42     47.37 o 
 -11  14  12      175.30       60.56     44.23 o 
 -10  14  12      359.82      222.47     98.24 o 
  -9  14  12        2.73        4.76     48.64 o 
  -8  14  12      203.20      169.07     58.58 o 
  -7  14  12     5332.36     5527.98    113.30 o 
  -6  14  12       25.03       25.78     36.26 o 
  -5  14  12        0.88        3.18     27.37 o 
  -4  14  12      210.77      240.16     39.83 o 
  -3  14  12      634.22      614.10     23.01 o 
  -2  14  12        8.20       19.85     12.73 o 
  -1  14  12     1455.96     1423.95     47.86 o 
   0  14  12       34.27       26.47     11.71 o 
   1  14  12      312.15      249.20     38.09 o 
   2  14  12      631.78      542.93     29.84 o 
   3  14  12     3673.03     3590.47     53.01 o 
   4  14  12     1059.37     1080.44     90.46 o 
   5  14  12        9.35       23.28     49.71 o 
   6  14  12       23.15       43.52     54.99 o 
   7  14  12      482.37      459.46     47.16 o 
   8  14  12      600.91      657.38     56.94 o 
   9  14  12       82.84       68.52     54.16 o 
  10  14  12      252.03      290.07     54.51 o 
  11  14  12      563.98      327.24    149.06 o 
  12  14  12       31.38       21.46     55.42 o 
 -12  15  12       71.13       65.20     53.54 o 
 -11  15  12      335.20      231.33    109.03 o 
 -10  15  12      631.93      494.26    203.89 o 
  -9  15  12      625.10      606.29     67.49 o 
  -8  15  12        5.76      -46.94     46.94 o 
  -7  15  12       38.93       73.72     45.78 o 
  -6  15  12      296.21      361.21     57.09 o 
  -5  15  12      420.00      491.05     44.26 o 
  -4  15  12       17.40        7.88     12.77 o 
  -3  15  12     1379.58     1366.23     25.92 o 
  -2  15  12     6490.08     6436.01     62.41 o 
  -1  15  12     2260.03     2316.19     32.66 o 
   0  15  12        5.07       19.39     18.47 o 
   1  15  12      465.83      514.02     47.54 o 
   2  15  12      583.95      638.76     34.11 o 
   3  15  12     2607.07     2463.58     42.81 o 
   4  15  12      177.18       98.17     17.26 o 
   5  15  12     4538.53     4578.28    166.78 o 
   6  15  12     2944.25     3038.65    116.26 o 
   7  15  12      945.89      993.12     77.54 o 
   8  15  12       37.95       42.52     41.89 o 
   9  15  12     1386.34     1530.93     71.22 o 
  10  15  12      117.54      112.08     57.24 o 
  11  15  12       54.56       26.59     57.19 o 
 -12  16  12      295.58      164.28     73.04 o 
 -11  16  12      833.95      965.37    298.83 o 
 -10  16  12      273.57      183.00     70.05 o 
  -9  16  12       56.22       70.63     53.25 o 
  -8  16  12      299.50      341.18     61.22 o 
  -7  16  12      217.66      260.11     54.83 o 
  -6  16  12      391.12      348.75     47.14 o 
  -5  16  12       55.74       85.90     37.84 o 
  -4  16  12      376.15      367.75     23.28 o 
  -3  16  12      503.73      442.34     27.26 o 
  -2  16  12     1577.52     1640.04     38.38 o 
  -1  16  12       84.92       87.57     16.79 o 
   0  16  12       37.48       23.51     14.33 o 
   1  16  12       31.25       28.76     41.39 o 
   2  16  12      371.13      275.70     42.76 o 
   3  16  12      961.80      900.25     25.13 o 
   4  16  12      209.28      146.86     16.44 o 
   5  16  12     1784.05     1610.82    100.83 o 
   6  16  12       14.39      -44.04     61.40 o 
   7  16  12     1500.89     1375.58    103.34 o 
   8  16  12        3.08       11.16     41.55 o 
   9  16  12       64.92       13.86     41.27 o 
  10  16  12       21.39       15.44     58.77 o 
 -11  17  12      886.90      622.26    250.82 o 
 -10  17  12      455.49      265.35    138.35 o 
  -9  17  12       11.42       31.58     50.53 o 
  -8  17  12     1429.64     1544.88     82.48 o 
  -7  17  12      136.43      112.68     46.95 o 
  -6  17  12     1286.42     1481.87     75.84 o 
  -5  17  12      117.75      140.72     41.60 o 
  -4  17  12      786.10      913.37     63.05 o 
  -3  17  12      491.11      389.89     28.44 o 
  -2  17  12     1252.64     1302.99     37.14 o 
  -1  17  12     2255.43     2339.58     67.38 o 
   0  17  12      102.35       96.50     19.92 o 
   1  17  12      300.30      274.35     25.95 o 
   2  17  12     2864.50     2467.66    223.97 o 
   3  17  12      117.02      142.78     35.84 o 
   4  17  12        0.87        8.17     11.06 o 
   5  17  12     1438.34     1584.62    103.05 o 
   6  17  12      224.89      329.11     82.78 o 
   7  17  12     1139.01     1223.50    135.95 o 
   8  17  12      327.71      299.51     58.79 o 
   9  17  12      268.98      352.80     58.56 o 
 -10  18  12       11.20      -26.35     55.66 o 
  -9  18  12       77.99       32.63     44.67 o 
  -8  18  12     1071.74     1017.47    111.83 o 
  -7  18  12      636.39      707.84     69.72 o 
  -6  18  12     2710.08     2816.87     78.70 o 
  -5  18  12       44.58       38.64     41.79 o 
  -4  18  12      861.72     1121.85     57.26 o 
  -3  18  12      280.87      269.46     47.20 o 
  -2  18  12      550.08      447.00     32.12 o 
  -1  18  12        0.58       31.29     16.14 o 
   0  18  12      374.95      331.14     25.56 o 
   1  18  12      219.12      205.65     35.40 o 
   2  18  12       31.60       36.26     25.40 o 
   3  18  12      228.97       77.03     51.69 o 
   4  18  12       12.27      -23.51     72.83 o 
   5  18  12        4.16       -7.51     56.59 o 
   6  18  12       72.29       65.40     92.99 o 
   7  18  12      726.08      836.02    160.46 o 
   8  18  12       12.22      -21.72     43.11 o 
   9  18  12        5.63      -23.23     46.97 o 
  -9  19  12      222.59      128.74     53.37 o 
  -8  19  12      663.80      573.20    130.55 o 
  -7  19  12        3.56       10.68     41.64 o 
  -6  19  12      491.16      457.68    109.20 o 
  -5  19  12      986.85     1191.31     63.14 o 
  -4  19  12      198.01      116.30     45.78 o 
  -3  19  12      422.81      295.73     82.94 o 
  -2  19  12      245.39      286.13     60.29 o 
  -1  19  12      563.93      611.25     59.96 o 
   0  19  12       24.73       40.32     35.43 o 
   1  19  12       30.79       44.68     38.78 o 
   2  19  12     1081.37      974.82     52.28 o 
   3  19  12     1230.29     1260.26    101.15 o 
   4  19  12       47.35      122.33     90.74 o 
   5  19  12      450.97      552.88    144.10 o 
   7  19  12      186.96      240.14    141.02 o 
   8  19  12      196.69      179.42     58.18 o 
  -8  20  12      334.52      209.00     64.90 o 
  -7  20  12        3.62        0.18     33.67 o 
  -6  20  12      180.14      130.40     49.46 o 
  -5  20  12        4.57      -26.47     40.02 o 
  -4  20  12      490.80      348.23     91.90 o 
  -3  20  12      186.33      167.59     47.88 o 
  -2  20  12      494.10      541.08    126.12 o 
  -1  20  12        4.24      -35.36     53.64 o 
   0  20  12      749.47      709.24     80.95 o 
   1  20  12      170.29      163.95     52.66 o 
   2  20  12        3.11       44.59     79.71 o 
   3  20  12       15.39       60.29    108.32 o 
   5  20  12        2.72       85.83    119.56 o 
   6  20  12       42.40      165.54    136.93 o 
  -6  21  12      183.04      111.67     50.73 o 
  -5  21  12      721.33      636.56    140.44 o 
  -4  21  12      227.96      117.29     61.51 o 
  -3  21  12       35.05       23.43     38.83 o 
  -2  21  12     1337.80     1559.14    106.94 o 
  -1  21  12      887.10      802.51    322.37 o 
   0  21  12      157.95      140.69     64.44 o 
   1  21  12      113.04       97.61     80.84 o 
   2  21  12      394.45      363.81    136.94 o 
   3  21  12       91.52      111.38    121.60 o 
   4  21  12      193.99       71.53    121.60 o 
  -3  22  12       18.37       -2.99     37.96 o 
  -2  22  12        5.44       -4.21     41.11 o 
  -1  22  12      212.65      153.72     68.30 o 
   0  22  12       10.47      -34.62     58.33 o 
   1  22  12        4.24      -62.33    117.51 o 
   2  22  12        6.84      -72.55    118.53 o 
 -16   1  13      644.16      909.32    558.02 o 
 -15   1  13       68.65       13.12     55.19 o 
 -14   1  13      487.75      492.59     80.43 o 
 -13   1  13      532.67      545.75     98.11 o 
 -12   1  13     3328.73     4078.42    123.40 o 
 -11   1  13      545.00      536.11     62.34 o 
 -10   1  13     2310.23     2239.77     81.63 o 
  -9   1  13     8010.19     8377.29    105.31 o 
  -8   1  13     5045.66     5319.41     74.18 o 
  -7   1  13    27885.24    29268.14    208.19 o 
  -6   1  13     1569.65     1486.11     43.24 o 
  -5   1  13     1280.28     1148.57     40.54 o 
  -4   1  13      276.94      225.87     25.34 o 
  -3   1  13       22.27       58.21     18.11 o 
  -2   1  13      740.70      521.20     23.53 o 
  -1   1  13    13385.11    12505.13     82.12 o 
   0   1  13     1119.70     1163.00     18.89 o 
   1   1  13       41.54       32.25     11.85 o 
   2   1  13    21433.23    21438.90    102.59 o 
   3   1  13      775.11      911.44     15.36 o 
   4   1  13     1106.10     1111.75     19.58 o 
   5   1  13       19.05       42.87     12.23 o 
   6   1  13     3178.31     3223.71     29.54 o 
   7   1  13       22.01       23.47     12.58 o 
   8   1  13       16.69        5.79     11.94 o 
   9   1  13     5289.53     5668.99     56.12 o 
  10   1  13      838.79      876.45     30.82 o 
  11   1  13      228.63      252.34     27.38 o 
  12   1  13      495.37      470.73     35.64 o 
  13   1  13     3234.35     3434.92     57.08 o 
  14   1  13      330.94      325.68     38.04 o 
  15   1  13        6.81       -5.28     22.40 o 
 -16   2  13        6.27       -2.04     78.68 o 
 -15   2  13       28.95      111.56     51.18 o 
 -14   2  13      253.53      257.99     59.98 o 
 -13   2  13      605.40      760.59     52.97 o 
 -12   2  13     2660.01     2717.15    112.59 o 
 -11   2  13      475.86      472.46     59.38 o 
 -10   2  13      102.50      155.24     57.44 o 
  -9   2  13      816.84     1048.18     62.03 o 
  -8   2  13      520.89      588.23     48.63 o 
  -7   2  13      329.95      388.97     34.86 o 
  -6   2  13        9.69        0.89     17.74 o 
  -5   2  13    10590.60    11012.92    104.69 o 
  -4   2  13     1115.71     1164.43     34.32 o 
  -3   2  13      371.82      352.01     25.11 o 
  -2   2  13     7911.75     7870.18     62.21 o 
  -1   2  13      834.43      891.82     16.47 o 
   0   2  13     1760.51     1882.65     25.96 o 
   1   2  13     2716.01     2671.57     27.78 o 
   2   2  13     8140.80     8366.69     54.12 o 
   3   2  13     4751.47     4888.55     31.43 o 
   4   2  13     5047.97     5210.37     39.67 o 
   5   2  13      520.09      497.73     15.43 o 
   6   2  13      726.64      755.72     27.66 o 
   7   2  13        8.95       13.95     11.13 o 
   8   2  13      197.59      228.82     19.29 o 
   9   2  13     2128.73     2166.41     32.99 o 
  10   2  13      128.53      161.12     25.85 o 
  11   2  13        8.59       13.48     18.20 o 
  12   2  13      505.16      557.76     34.69 o 
  13   2  13        0.35       -7.22     20.06 o 
  14   2  13        4.95       23.14     24.71 o 
  15   2  13        3.43       -1.64     28.40 o 
 -16   3  13      598.92      391.53    176.71 o 
 -15   3  13      285.31      225.25    113.31 o 
 -14   3  13       36.79       18.45     44.73 o 
 -13   3  13     1122.35     1397.90     79.90 o 
 -12   3  13     2391.38     2750.34     85.30 o 
 -11   3  13      758.60      802.61     50.87 o 
 -10   3  13      122.44      169.19     35.20 o 
  -9   3  13      371.60      405.99     42.15 o 
  -8   3  13       82.14       88.13     31.16 o 
  -7   3  13      727.77      920.18     40.10 o 
  -6   3  13     5758.90     5525.00     66.16 o 
  -5   3  13      423.01      392.34     28.47 o 
  -4   3  13     1300.93     1494.39     34.95 o 
  -3   3  13     1120.05     1349.66     37.48 o 
  -2   3  13     1170.38      913.80     27.50 o 
  -1   3  13     2360.72     2125.63     22.58 o 
   0   3  13      606.20      561.16     15.38 o 
   1   3  13    11654.11    11921.00     60.16 o 
   2   3  13    17101.47    16467.80     91.33 o 
   3   3  13    28541.08    29580.82    128.81 o 
   4   3  13     4964.60     5646.90     41.70 o 
   5   3  13      403.08      507.78     15.08 o 
   6   3  13     1153.39     1036.20     20.47 o 
   7   3  13     1727.41     1731.58     25.53 o 
   8   3  13      581.75      589.75     21.48 o 
   9   3  13      107.56      105.41     19.21 o 
  10   3  13       49.54       25.34     22.85 o 
  11   3  13       74.45       87.87     21.43 o 
  12   3  13      329.94      318.71     27.92 o 
  13   3  13     1955.11     2157.06     98.63 o 
  14   3  13       29.18       42.37     26.03 o 
  15   3  13       14.89      -50.38     50.38 o 
 -16   4  13        1.51        7.59     48.35 o 
 -15   4  13       46.06       15.33     60.70 o 
 -14   4  13       94.28       92.42     52.29 o 
 -13   4  13        9.57       31.91     35.08 o 
 -12   4  13     1551.60     1702.46     75.84 o 
 -11   4  13       64.29       66.19     35.20 o 
 -10   4  13       27.18       24.65     37.68 o 
  -9   4  13     1896.98     2044.18     51.69 o 
  -8   4  13        5.81       19.70     20.57 o 
  -7   4  13       12.62       24.56     27.37 o 
  -6   4  13       56.61      122.79     27.29 o 
  -5   4  13      684.99      864.95     36.45 o 
  -4   4  13     3392.98     3865.67     49.25 o 
  -3   4  13     4686.52     4630.97     56.85 o 
  -2   4  13       31.77       20.66     14.63 o 
  -1   4  13       63.03       84.24      9.20 o 
   0   4  13     1701.62     1658.84     18.35 o 
   1   4  13     1550.29     1428.66     16.45 o 
   2   4  13      878.48     1010.95     23.17 o 
   3   4  13     5699.78     6213.30     40.46 o 
   4   4  13       92.88      162.33      7.43 o 
   5   4  13     1176.68     1174.80     17.05 o 
   6   4  13       11.64       17.59      8.72 o 
   7   4  13      976.42      977.10     21.62 o 
   8   4  13      736.65      776.27     30.73 o 
   9   4  13       46.99       58.30     18.63 o 
  10   4  13     5759.33     5879.38     87.14 o 
  11   4  13       54.54       96.50     28.01 o 
  12   4  13     1003.05     1060.10     47.28 o 
  13   4  13      314.14      269.78     29.14 o 
  14   4  13       56.02       34.58     30.08 o 
  15   4  13       52.70       73.41     62.58 o 
 -16   5  13     1298.09     1887.52    207.50 o 
 -15   5  13      306.31       82.58     54.08 o 
 -14   5  13        3.18       32.04     45.28 o 
 -13   5  13     2266.86     2474.01    170.76 o 
 -12   5  13      415.04      402.58     47.84 o 
 -11   5  13      613.76      629.76     43.60 o 
 -10   5  13       28.09       16.95     35.49 o 
  -9   5  13     1429.96     1570.58     43.20 o 
  -8   5  13     3081.51     3336.17     50.72 o 
  -7   5  13      213.26      231.61     27.85 o 
  -6   5  13     2070.18     1866.08     32.73 o 
  -5   5  13    16606.02    17072.34    110.13 o 
  -4   5  13     1568.71     1815.98     26.28 o 
  -3   5  13     3984.05     3861.79     42.86 o 
  -2   5  13       83.55       52.35     19.30 o 
  -1   5  13     2160.88     2008.75     35.12 o 
   0   5  13      900.88      836.68     19.69 o 
   1   5  13     4796.83     5081.14     33.17 o 
   2   5  13     1178.93      990.05     17.31 o 
   3   5  13     7249.72     7504.99     75.39 o 
   4   5  13       58.26       29.77     19.10 o 
   5   5  13      611.68      627.11     26.47 o 
   6   5  13     1529.77     1415.03     38.61 o 
   7   5  13     3550.77     3447.09     34.88 o 
   8   5  13      331.25      358.02     16.89 o 
   9   5  13       89.90      141.30     13.43 o 
  10   5  13      582.54      623.59     31.22 o 
  11   5  13     1490.26     1615.58     61.11 o 
  12   5  13     1648.81     1681.27     68.49 o 
  13   5  13     1530.46     1392.09    137.14 o 
  14   5  13      937.60      894.49     84.03 o 
  15   5  13      123.62      148.28     60.78 o 
 -16   6  13        0.00      -24.51     55.35 o 
 -15   6  13       21.77        2.09     44.99 o 
 -14   6  13        7.69        2.55     49.83 o 
 -13   6  13       93.92       54.10     47.61 o 
 -12   6  13      263.09      173.77     47.94 o 
 -11   6  13     3072.54     3328.71     78.68 o 
 -10   6  13     3143.63     3340.24     78.41 o 
  -9   6  13      144.93      158.29     29.40 o 
  -8   6  13     1102.83     1167.49     41.82 o 
  -7   6  13      849.00      885.29     30.08 o 
  -6   6  13      460.41      565.40     23.60 o 
  -5   6  13     1372.23     1218.15     29.78 o 
  -4   6  13     4139.91     3990.47     38.90 o 
  -3   6  13      151.31      206.13     10.21 o 
  -2   6  13       48.55       61.55     21.56 o 
  -1   6  13      152.74      274.12     19.04 o 
   0   6  13     1240.60     1247.98     22.75 o 
   1   6  13        9.20        4.15      5.25 o 
   2   6  13     1080.10     1123.02     21.56 o 
   3   6  13       32.05       31.22     17.32 o 
   4   6  13      133.77      175.68     24.80 o 
   5   6  13     5331.28     5253.80     54.18 o 
   6   6  13     2125.20     2253.60     45.73 o 
   7   6  13      118.19       99.98     26.55 o 
   8   6  13     1676.46     1596.26     47.51 o 
   9   6  13      464.95      429.61     35.56 o 
  10   6  13       24.04       10.99     10.26 o 
  11   6  13      606.95      566.70     33.60 o 
  12   6  13       88.18       68.20     28.54 o 
  13   6  13      260.89      164.64     55.87 o 
  14   6  13      463.23      528.92     76.64 o 
 -16   7  13      462.21      255.40    190.51 o 
 -15   7  13      652.81       27.24     74.89 o 
 -14   7  13      143.37      139.49     48.70 o 
 -13   7  13      889.69     1074.20    103.23 o 
 -12   7  13      144.76      156.82     45.72 o 
 -11   7  13      652.72      639.35     59.04 o 
 -10   7  13      475.96      486.04     52.63 o 
  -9   7  13    10769.37    11264.77    149.95 o 
  -8   7  13     3527.65     3658.40     58.56 o 
  -7   7  13       18.74       29.74     19.20 o 
  -6   7  13      106.43      126.51     21.75 o 
  -5   7  13       37.12       48.44     13.24 o 
  -4   7  13     1196.04     1205.53     24.93 o 
  -3   7  13     3839.10     4194.73     56.73 o 
  -2   7  13     2184.80     2072.59     39.82 o 
  -1   7  13     2328.34     2034.77     37.52 o 
   0   7  13     3709.63     3510.25     37.98 o 
   1   7  13      260.72      180.64     11.06 o 
   2   7  13       19.41       64.53     16.08 o 
   3   7  13     4174.51     4014.66     57.24 o 
   4   7  13       77.94       49.64     20.17 o 
   5   7  13      757.49      715.52     31.03 o 
   6   7  13     8197.05     8053.29     75.90 o 
   7   7  13       48.36       54.73     26.12 o 
   8   7  13     1030.49     1027.05     44.33 o 
   9   7  13      271.91      302.39     39.06 o 
  10   7  13     1130.80     1150.44     50.49 o 
  11   7  13      299.31      216.73     47.80 o 
  12   7  13     1388.57     1657.95     73.86 o 
  13   7  13      670.72      843.77     75.56 o 
  14   7  13      536.92      526.09    140.28 o 
 -15   8  13      294.78      158.42    106.35 o 
 -14   8  13      745.30      701.89    227.35 o 
 -13   8  13      121.63      150.98     46.35 o 
 -12   8  13     1987.88     2142.46     80.62 o 
 -11   8  13     1482.21     1553.90     64.76 o 
 -10   8  13      229.07      224.48     42.85 o 
  -9   8  13        4.47       12.33     20.68 o 
  -8   8  13       79.68       36.46     21.59 o 
  -7   8  13        6.19       11.20     20.83 o 
  -6   8  13      163.58      202.58     19.02 o 
  -5   8  13        0.45       -4.66      9.74 o 
  -4   8  13     5708.33     6007.78     76.19 o 
  -3   8  13    10445.56    10925.30    107.57 o 
  -2   8  13     8097.84     8492.95     86.49 o 
  -1   8  13      740.44      819.18     40.14 o 
   0   8  13    10559.37    10876.13     79.77 o 
   1   8  13     2463.08     2221.70     21.82 o 
   2   8  13     3716.52     3896.66     51.54 o 
   3   8  13     5755.30     5981.65     99.54 o 
   4   8  13     1825.16     1866.62     42.20 o 
   5   8  13     2284.31     2325.34     59.19 o 
   6   8  13      405.29      445.00     33.36 o 
   7   8  13     1652.78     1698.03     44.67 o 
   8   8  13       89.94      111.98     32.57 o 
   9   8  13       19.46        3.72     30.84 o 
  10   8  13       12.72       13.84     34.35 o 
  11   8  13       16.83       25.28     35.87 o 
  12   8  13      415.38      402.61     82.38 o 
  13   8  13       30.41       25.24     51.73 o 
  14   8  13      425.82      449.30     75.83 o 
 -15   9  13      541.60       10.97     49.53 o 
 -14   9  13       88.30       53.79     43.76 o 
 -13   9  13     1037.32      840.67    194.60 o 
 -12   9  13      578.34      708.92     72.18 o 
 -11   9  13       36.39       46.43     38.99 o 
 -10   9  13       49.82       80.69     30.18 o 
  -9   9  13     2935.19     3019.79     57.52 o 
  -8   9  13      589.27      620.05     38.31 o 
  -7   9  13      928.71     1027.42     60.83 o 
  -6   9  13      257.81      240.77     27.27 o 
  -5   9  13     4206.32     4070.44     76.23 o 
  -4   9  13     3152.11     3362.74     59.89 o 
  -3   9  13      196.30      249.19     32.72 o 
  -2   9  13    11177.20    11332.11    102.24 o 
  -1   9  13     2336.44     2396.25     40.22 o 
   0   9  13      182.27      154.40     15.89 o 
   1   9  13     1579.18     1640.70     19.04 o 
   2   9  13     1365.02     1327.98     28.63 o 
   3   9  13     2169.43     2287.13     43.91 o 
   4   9  13     2955.97     3160.99     61.11 o 
   5   9  13     4529.51     4473.65     77.12 o 
   6   9  13     9777.90     9943.73    100.38 o 
   7   9  13      570.86      534.62     42.41 o 
   8   9  13     1205.48     1170.36     46.31 o 
   9   9  13     2111.04     2172.93     58.48 o 
  10   9  13     1115.30     1260.95     63.40 o 
  11   9  13        6.54       37.14     43.25 o 
  12   9  13       39.50       45.02     40.34 o 
  13   9  13      241.48      367.43     71.65 o 
  14   9  13       77.55       98.19     65.16 o 
 -15  10  13        6.44      -36.24     57.72 o 
 -14  10  13       51.56       57.72     46.93 o 
 -13  10  13       46.82       37.90     41.28 o 
 -12  10  13      539.66      387.58     87.47 o 
 -11  10  13     1832.08     1947.99     67.88 o 
 -10  10  13     1494.81     1507.12     56.82 o 
  -9  10  13       27.21       13.88     23.33 o 
  -8  10  13      430.61      456.04     33.15 o 
  -7  10  13      248.90      212.37     23.80 o 
  -6  10  13      154.25      141.40     25.99 o 
  -5  10  13      176.86      227.28     42.33 o 
  -4  10  13     4313.22     4590.17     70.61 o 
  -3  10  13     4212.30     4153.36     62.68 o 
  -2  10  13      779.86      712.90     31.98 o 
  -1  10  13      186.04      222.08     21.29 o 
   0  10  13     1000.83      901.70     42.05 o 
   1  10  13      853.33      802.64     15.23 o 
   2  10  13      156.01      154.31     14.69 o 
   3  10  13     3930.49     3913.52     59.38 o 
   4  10  13     4440.72     4394.96     67.34 o 
   5  10  13      489.43      473.86     35.49 o 
   6  10  13       89.77      106.02     29.97 o 
   7  10  13      172.17      177.18     41.09 o 
   8  10  13      532.73      512.24     47.88 o 
   9  10  13     4128.82     4487.96     76.72 o 
  10  10  13      107.19      112.07     39.64 o 
  11  10  13      141.95      205.43     46.42 o 
  12  10  13      181.46      257.97     75.24 o 
  13  10  13        9.70       30.26     46.75 o 
 -14  11  13       60.15       67.02     43.75 o 
 -13  11  13       92.39       86.02     46.60 o 
 -12  11  13      319.98      257.73     81.94 o 
 -11  11  13        3.46       13.75     29.24 o 
 -10  11  13        9.08       18.89     26.43 o 
  -9  11  13       90.64       64.42     34.02 o 
  -8  11  13     3333.31     3478.66     88.67 o 
  -7  11  13        7.74       -9.21     22.98 o 
  -6  11  13      102.86      135.56     38.76 o 
  -5  11  13      810.88      828.47     53.78 o 
  -4  11  13     1817.05     1720.04     56.73 o 
  -3  11  13      226.63      243.78     35.57 o 
  -2  11  13     1359.53     1313.91     40.03 o 
  -1  11  13     1725.56     1646.09     35.11 o 
   0  11  13       44.85       21.77      7.69 o 
   1  11  13     1069.58     1199.61     16.95 o 
   2  11  13     2054.20     1992.42     36.26 o 
   3  11  13     2794.36     2933.02     62.49 o 
   4  11  13      239.71      262.35     41.31 o 
   5  11  13     2106.12     2117.02     61.54 o 
   6  11  13      122.47      141.44     34.27 o 
   7  11  13      871.47      818.27     48.61 o 
   8  11  13        2.77      -14.40     32.51 o 
   9  11  13      741.74      900.74     62.75 o 
  10  11  13      842.81     1018.88     56.94 o 
  11  11  13       28.21       24.24     41.10 o 
  12  11  13       19.67       22.25     48.97 o 
  13  11  13      212.06      168.70     55.11 o 
 -14  12  13      771.14      811.31    166.70 o 
 -13  12  13       39.02       35.99     39.72 o 
 -12  12  13       42.83       -2.87     31.66 o 
 -11  12  13     1541.78     1721.22     74.14 o 
 -10  12  13       99.73       93.68     33.88 o 
  -9  12  13      243.70      208.87     48.41 o 
  -8  12  13     1731.56     1670.24     73.29 o 
  -7  12  13      377.13      329.99     49.19 o 
  -6  12  13      911.86      899.67     59.23 o 
  -5  12  13      130.40      143.34     36.87 o 
  -4  12  13     1947.60     1901.97     55.93 o 
  -3  12  13     9452.39     9656.40    124.28 o 
  -2  12  13      995.71      940.07     36.90 o 
  -1  12  13     1500.97     1439.32     37.05 o 
   0  12  13     1032.39     1082.50     17.37 o 
   1  12  13      947.53      876.48     16.49 o 
   2  12  13     1745.46     1702.84     28.73 o 
   3  12  13     3018.89     3052.75     53.29 o 
   4  12  13     2467.14     2645.16     55.72 o 
   5  12  13       40.47       64.56     29.24 o 
   6  12  13     2855.11     2906.59     86.97 o 
   7  12  13      255.78      310.36     40.43 o
[truncated: 422,102 more chars]
